# Supplementary material for: Designing Stimuli-Responsive Supramolecular Gels by Tuning the Non-Covalent Interactions of the Functional Groups
Source: Gels. 2024 Sep 11;10(9):584. doi: 10.3390/gels10090584 (PMC11430835; doi:10.3390/gels10090584)
Supplement: Supplementary file 1 [file gels-10-00584-s001.zip]

Archive with 3 entries (3 files):
- Supplementary Materials/checkCIF.pdf
- Supplementary Materials/Gels_BTA_Gels2024_Supportinginfo_revised-1.pdf
- Supplementary Materials/mo_GK_1_276_1_0m_a_final.cif
