# Supplementary material for: Designing Stimuli-Responsive Supramolecular Gels by Tuning the Non-Covalent Interactions of the Functional Groups
Source: Gels. 2024 Sep 11;10(9):584. doi: 10.3390/gels10090584 (PMC11430835; doi:10.3390/gels10090584)
Supplement: Supplementary file 1 [file gels-10-00584-s001.zip › Supplementary Materials/mo_GK_1_276_1_0m_a_final.cif]

 
data_mo_GK_1_276_1_0m_a
# start Validation Reply Form
_vrf_STRVA01_mo_GK_1_276_1_0m_a
;
PROBLEM: Flack parameter is too small
RESPONSE: This is because the compound may be a weak anomalous scatterer
;
_vrf_PLAT230_mo_GK_1_276_1_0m_a
;
PROBLEM: Hirshfeld Test Diff for    O36      --C34      .       12.5 s.u.  
RESPONSE: This is probaly due to disorderd around the ester moiety
;
_vrf_PLAT241_mo_GK_1_276_1_0m_a
;
PROBLEM: High   'MainMol' Ueq as Compared to Neighbors of        O36 Check 
RESPONSE: This is probaly due to disorderd around the ester moiety
;
_vrf_PLAT213_mo_GK_1_276_1_0m_a
;
PROBLEM: Atom O36             has ADP max/min Ratio .....        3.4 prolat
RESPONSE: This is probaly due to disorderd around the ester moiety
;
_vrf_PLAT220_mo_GK_1_276_1_0m_a
;
PROBLEM: NonSolvent   Resd 1  C   Ueq(max)/Ueq(min) Range        4.5 Ratio 
RESPONSE: The assignment of atoms were correct
;
_vrf_PLAT222_mo_GK_1_276_1_0m_a
;
PROBLEM: NonSolvent Resd 1  H   Uiso(max)/Uiso(min) Range        5.2 Ratio 
RESPONSE: The assignment of atoms were correct
;
_vrf_PLAT242_mo_GK_1_276_1_0m_a
;
PROBLEM: Low    'MainMol' Ueq as Compared to Neighbors of        C43 Check 
RESPONSE: The assignment of carbon atom is correct and this alert
may be due to the disorder in the structure
;
_vrf_PLAT334_mo_GK_1_276_1_0m_a
;
PROBLEM: Small <C-C> Benzene Dist.   C43      -C49      .       1.37 Ang.  
RESPONSE: This is probaly due to disorder in the molecule
;
_vrf_PLAT340_mo_GK_1_276_1_0m_a
;
PROBLEM: Low Bond Precision on  C-C Bonds ...............    0.00633 Ang.  
RESPONSE: This is probaly due to disorder in the molecule
;
_vrf_PLAT910_mo_GK_1_276_1_0m_a
;
PROBLEM: Missing # of FCF Reflection(s) Below Theta(Min).          7 Note  
RESPONSE: These low angle reflections are probably missing due to the beamstop.
;
# end Validation Reply Form 
_audit_creation_method            'SHELXL-2014/7'
_shelx_SHELXL_version_number      '2014/7'
_chemical_name_systematic         ?
_chemical_name_common             ?
_chemical_melting_point           ?
_chemical_formula_moiety          ?
_chemical_formula_sum
 'C39 H39 N3 O12' 
_chemical_formula_weight          741.73

loop_
 _atom_type_symbol
 _atom_type_description
 _atom_type_scat_dispersion_real
 _atom_type_scat_dispersion_imag
 _atom_type_scat_source
 'C'  'C'   0.0033   0.0016
 'International Tables Vol C Tables 4.2.6.8 and 6.1.1.4'
 'H'  'H'   0.0000   0.0000
 'International Tables Vol C Tables 4.2.6.8 and 6.1.1.4'
 'N'  'N'   0.0061   0.0033
 'International Tables Vol C Tables 4.2.6.8 and 6.1.1.4'
 'O'  'O'   0.0106   0.0060
 'International Tables Vol C Tables 4.2.6.8 and 6.1.1.4'
 
_space_group_crystal_system       monoclinic
_space_group_IT_number            4
_space_group_name_H-M_alt         'P 21'
_space_group_name_Hall            'P 2yb'
 
_shelx_space_group_comment
;
The symmetry employed for this shelxl refinement is uniquely defined
by the following loop, which should always be used as a source of
symmetry information in preference to the above space-group names.
They are only intended as comments.
;
 
loop_
 _space_group_symop_operation_xyz
 'x, y, z'
 '-x, y+1/2, -z'
 
_cell_length_a                    9.1493(8)
_cell_length_b                    16.3156(13)
_cell_length_c                    13.1041(11)
_cell_angle_alpha                 90
_cell_angle_beta                  106.680(3)
_cell_angle_gamma                 90
_cell_volume                      1873.8(3)
_cell_formula_units_Z             2
_cell_measurement_temperature     298(2)
_cell_measurement_reflns_used     9983
_cell_measurement_theta_min       2.98
_cell_measurement_theta_max       22.81
 
_exptl_crystal_description        'PLATE'
_exptl_crystal_colour             'colourless'
_exptl_crystal_density_meas       ?
_exptl_crystal_density_method     ?
_exptl_crystal_density_diffrn     1.315          
_exptl_crystal_F_000              780
_exptl_transmission_factor_min    ?
_exptl_transmission_factor_max    ?
_exptl_crystal_size_max           0.280
_exptl_crystal_size_mid           0.080
_exptl_crystal_size_min           0.040
_exptl_absorpt_coefficient_mu     0.098
_shelx_estimated_absorpt_T_min    0.973
_shelx_estimated_absorpt_T_max    0.996
_exptl_absorpt_correction_type    multi-scan
_exptl_absorpt_correction_T_min   0.6322
_exptl_absorpt_correction_T_max   0.7453
_exptl_absorpt_process_details    
'SADABS-2016/2 (Bruker,2016/2) was used for absorption correction. wR2(int) was 0.0810 before and 0.0600 after correction. The Ratio of minimum to maximum transmission is 0.8482. The \l/2 correction factor is Not present.'
_exptl_absorpt_special_details    ?

_diffrn_ambient_temperature       298(2)
_diffrn_radiation_wavelength      0.71073
_diffrn_radiation_type            MoK\a
_diffrn_source                    ?
_diffrn_measurement_device_type   'Bruker APEX-II CCD'
_diffrn_measurement_method        '\f and \w scans'
_diffrn_detector_area_resol_mean  ?
_diffrn_reflns_number             43608
_diffrn_reflns_av_unetI/netI      0.0585
_diffrn_reflns_av_R_equivalents   0.0727
_diffrn_reflns_limit_h_min        -11
_diffrn_reflns_limit_h_max        11
_diffrn_reflns_limit_k_min        -20
_diffrn_reflns_limit_k_max        20
_diffrn_reflns_limit_l_min        -16
_diffrn_reflns_limit_l_max        16
_diffrn_reflns_theta_min          2.978
_diffrn_reflns_theta_max          26.167
_diffrn_reflns_theta_full         25.242
_diffrn_measured_fraction_theta_max   0.994
_diffrn_measured_fraction_theta_full  0.998
_diffrn_reflns_Laue_measured_fraction_max    0.994
_diffrn_reflns_Laue_measured_fraction_full   0.998
_diffrn_reflns_point_group_measured_fraction_max   0.992
_diffrn_reflns_point_group_measured_fraction_full  0.998
_reflns_number_total              7428
_reflns_number_gt                 5037
_reflns_threshold_expression      'I > 2\s(I)'
_reflns_Friedel_coverage          0.924
_reflns_Friedel_fraction_max      0.989
_reflns_Friedel_fraction_full     0.998
 
_reflns_special_details
;
 Reflections were merged by SHELXL according to the crystal
 class for the calculation of statistics and refinement.
 
 _reflns_Friedel_fraction is defined as the number of unique
 Friedel pairs measured divided by the number that would be
 possible theoretically, ignoring centric projections and
 systematic absences.
;
 
_computing_data_collection       'SAINT V8.35A (Bruker, 2016)'
_computing_cell_refinement       'SAINT V8.35A (Bruker, 2016)'
_computing_data_reduction        'SAINT V8.35A (Bruker, 2016)'
_computing_structure_solution    'SAINT V8.35A (Bruker, 2016)'
_computing_structure_refinement  'SHELXL-2014/7 (Sheldrick, 2014)'
_computing_molecular_graphics    'MERCURY CSD 4.2.0'
_computing_publication_material  'MERCURY CSD 4.2.0'
_refine_special_details           ?
_refine_ls_structure_factor_coef  Fsqd
_refine_ls_matrix_type            full
_refine_ls_weighting_scheme       calc
_refine_ls_weighting_details
'w=1/[\s^2^(Fo^2^)+(0.0413P)^2^+0.3519P] where P=(Fo^2^+2Fc^2^)/3'
_atom_sites_solution_primary      direct
_atom_sites_solution_secondary    ?
_atom_sites_solution_hydrogens    geom
_refine_ls_hydrogen_treatment     constr
_refine_ls_extinction_method      none
_refine_ls_extinction_coef        .
_refine_ls_abs_structure_details
;
 Flack x determined using 1916 quotients [(I+)-(I-)]/[(I+)+(I-)]
 (Parsons, Flack and Wagner, Acta Cryst. B69 (2013) 249-259).
;
_refine_ls_abs_structure_Flack    -0.3(4)
_chemical_absolute_configuration  syn
_refine_ls_number_reflns          7428
_refine_ls_number_parameters      511
_refine_ls_number_restraints      1
_refine_ls_R_factor_all           0.0995
_refine_ls_R_factor_gt            0.0487
_refine_ls_wR_factor_ref          0.1041
_refine_ls_wR_factor_gt           0.0883
_refine_ls_goodness_of_fit_ref    1.041
_refine_ls_restrained_S_all       1.041
_refine_ls_shift/su_max           0.001
_refine_ls_shift/su_mean          0.000
 
loop_
 _atom_site_label
 _atom_site_type_symbol
 _atom_site_fract_x
 _atom_site_fract_y
 _atom_site_fract_z
 _atom_site_U_iso_or_equiv
 _atom_site_adp_type
 _atom_site_occupancy
 _atom_site_site_symmetry_order  
 _atom_site_calc_flag
 _atom_site_refinement_flags_posn
 _atom_site_refinement_flags_adp
 _atom_site_refinement_flags_occupancy
 _atom_site_disorder_assembly
 _atom_site_disorder_group
C1 C 0.6187(4) 0.4055(2) 0.5834(3) 0.0292(8) Uani 1 1 d . . . . .
C2 C 0.7025(4) 0.4781(2) 0.5991(3) 0.0311(9) Uani 1 1 d . . . . .
H2 H 0.7248 0.5047 0.6645 0.037 Uiso 1 1 calc R U . . .
C3 C 0.7524(4) 0.5106(2) 0.5176(3) 0.0302(9) Uani 1 1 d . . . . .
C4 C 0.7149(4) 0.4712(2) 0.4193(3) 0.0321(9) Uani 1 1 d . . . . .
H4 H 0.7472 0.4934 0.3640 0.039 Uiso 1 1 calc R U . . .
C5 C 0.6305(4) 0.3995(2) 0.4023(3) 0.0294(8) Uani 1 1 d . . . . .
C6 C 0.5861(4) 0.3662(2) 0.4859(3) 0.0315(9) Uani 1 1 d . . . . .
H6 H 0.5336 0.3166 0.4764 0.038 Uiso 1 1 calc R U . . .
C7 C 0.5960(4) 0.3617(2) 0.2935(3) 0.0339(9) Uani 1 1 d . . . . .
O8 O 0.6687(3) 0.38356(19) 0.2330(2) 0.0506(8) Uani 1 1 d . . . . .
N9 N 0.4849(3) 0.30503(18) 0.2656(2) 0.0323(7) Uani 1 1 d . . . . .
H9 H 0.4366 0.2907 0.3102 0.039 Uiso 1 1 calc R U . . .
C10 C 0.4460(4) 0.2678(2) 0.1600(3) 0.0337(9) Uani 1 1 d . . . . .
H10 H 0.5414 0.2552 0.1434 0.040 Uiso 1 1 calc R U . . .
C11 C 0.3512(4) 0.3248(3) 0.0725(3) 0.0414(10) Uani 1 1 d . . . . .
H11A H 0.3982 0.3786 0.0825 0.050 Uiso 1 1 calc R U . . .
H11B H 0.3565 0.3043 0.0041 0.050 Uiso 1 1 calc R U . . .
C12 C 0.1855(5) 0.3343(2) 0.0679(3) 0.0377(9) Uani 1 1 d . . . . .
C13 C 0.0741(5) 0.2900(3) -0.0061(3) 0.0466(11) Uani 1 1 d . . . . .
H13 H 0.1036 0.2534 -0.0510 0.056 Uiso 1 1 calc R U . . .
C14 C -0.0791(5) 0.2989(3) -0.0149(3) 0.0502(11) Uani 1 1 d . . . . .
H14 H -0.1514 0.2689 -0.0654 0.060 Uiso 1 1 calc R U . . .
C15 C -0.1246(5) 0.3525(3) 0.0517(3) 0.0456(11) Uani 1 1 d . . . . .
O16 O -0.2781(3) 0.3566(2) 0.0397(2) 0.0695(10) Uani 1 1 d . . . . .
H16 H -0.2942 0.3894 0.0827 0.104 Uiso 1 1 calc R U . . .
C17 C -0.0180(5) 0.3965(3) 0.1248(3) 0.0458(11) Uani 1 1 d . . . . .
H17 H -0.0483 0.4325 0.1700 0.055 Uiso 1 1 calc R U . . .
C018 C 0.6314(6) 0.1468(3) 0.6242(4) 0.0623(13) Uani 1 1 d . . . . .
H018 H 0.5623 0.1590 0.5587 0.075 Uiso 1 1 calc R U . . .
C18 C 0.1351(5) 0.3881(3) 0.1324(3) 0.0452(10) Uani 1 1 d . . . . .
H18 H 0.2062 0.4194 0.1821 0.054 Uiso 1 1 calc R U . . .
C19 C 0.3638(4) 0.1884(2) 0.1626(3) 0.0375(10) Uani 1 1 d . . . . .
O20 O 0.3180(4) 0.16407(17) 0.2339(2) 0.0538(8) Uani 1 1 d . . . . .
O21 O 0.3457(3) 0.14912(17) 0.0711(2) 0.0539(8) Uani 1 1 d . . . . .
C22 C 0.2576(7) 0.0733(3) 0.0541(5) 0.0793(18) Uani 1 1 d . . . . .
H22A H 0.2708 0.0453 -0.0071 0.119 Uiso 1 1 calc R U . . .
H22B H 0.1515 0.0858 0.0426 0.119 Uiso 1 1 calc R U . . .
H22C H 0.2924 0.0388 0.1157 0.119 Uiso 1 1 calc R U . . .
C23 C 0.5702(4) 0.3715(2) 0.6760(3) 0.0305(9) Uani 1 1 d . . . . .
O24 O 0.6289(3) 0.39703(18) 0.7665(2) 0.0462(7) Uani 1 1 d . . . . .
N25 N 0.4605(4) 0.31482(19) 0.6518(2) 0.0371(8) Uani 1 1 d . . . . .
H25 H 0.4155 0.3057 0.5856 0.045 Uiso 1 1 calc R U . . .
C26 C 0.4121(5) 0.2674(3) 0.7307(3) 0.0473(11) Uani 1 1 d . . . . .
H26 H 0.4797 0.2806 0.8015 0.057 Uiso 1 1 calc R U . . .
C27 C 0.4251(6) 0.1751(3) 0.7108(4) 0.0566(13) Uani 1 1 d . . . . .
H27A H 0.3920 0.1447 0.7638 0.068 Uiso 1 1 calc R U . . .
H27B H 0.3568 0.1614 0.6414 0.068 Uiso 1 1 calc R U . . .
C28 C 0.5824(6) 0.1489(3) 0.7150(4) 0.0513(11) Uani 1 1 d . . . . .
C29 C 0.7792(7) 0.1271(3) 0.6283(4) 0.0677(15) Uani 1 1 d . . . . .
H29 H 0.8085 0.1259 0.5660 0.081 Uiso 1 1 calc R U . . .
C30 C 0.8842(6) 0.1090(3) 0.7244(4) 0.0585(13) Uani 1 1 d . . . . .
O31 O 1.0319(5) 0.0886(2) 0.7349(3) 0.0814(11) Uani 1 1 d . . . . .
H31 H 1.0476 0.0904 0.6764 0.122 Uiso 1 1 calc R U . . .
C32 C 0.8370(7) 0.1093(3) 0.8148(4) 0.0683(14) Uani 1 1 d . . . . .
H32 H 0.9056 0.0961 0.8801 0.082 Uiso 1 1 calc R U . . .
C33 C 0.6895(7) 0.1290(3) 0.8093(4) 0.0646(14) Uani 1 1 d . . . . .
H33 H 0.6604 0.1289 0.8717 0.077 Uiso 1 1 calc R U . . .
C34 C 0.2530(8) 0.2861(4) 0.7292(6) 0.088(2) Uani 1 1 d . . . . .
O35 O 0.2158(7) 0.2497(4) 0.8054(5) 0.081(3) Uani 0.686(13) 1 d . . P A 2
C37 C 0.0308(11) 0.3491(11) 0.6706(18) 0.129(8) Uani 0.69(3) 1 d . . P A 2
H37A H -0.0346 0.3690 0.6042 0.194 Uiso 0.69(3) 1 calc R U P A 2
H37B H 0.0484 0.3920 0.7228 0.194 Uiso 0.69(3) 1 calc R U P A 2
H37C H -0.0170 0.3035 0.6944 0.194 Uiso 0.69(3) 1 calc R U P A 2
O35A O 0.1773(13) 0.3298(10) 0.7759(10) 0.087(7) Uani 0.314(13) 1 d . . P A 1
C37A C 0.021(2) 0.3578(19) 0.747(3) 0.104(13) Uani 0.31(3) 1 d . . P A 1
H37D H -0.0083 0.3683 0.8109 0.156 Uiso 0.31(3) 1 calc R U P A 1
H37E H -0.0444 0.3164 0.7058 0.156 Uiso 0.31(3) 1 calc R U P A 1
H37F H 0.0115 0.4073 0.7064 0.156 Uiso 0.31(3) 1 calc R U P A 1
O36 O 0.1749(6) 0.3232(5) 0.6561(5) 0.170(3) Uani 1 1 d . . . . .
C38 C 0.8532(4) 0.5845(2) 0.5298(3) 0.0339(9) Uani 1 1 d . . . . .
O39 O 0.9264(4) 0.59718(18) 0.4662(2) 0.0577(9) Uani 1 1 d . . . . .
N40 N 0.8619(3) 0.63509(18) 0.6111(2) 0.0342(8) Uani 1 1 d . . . . .
H40 H 0.8090 0.6247 0.6543 0.041 Uiso 1 1 calc R U . . .
C41 C 0.9586(4) 0.7074(2) 0.6286(3) 0.0321(9) Uani 1 1 d . . . . .
H41 H 1.0250 0.7033 0.5820 0.039 Uiso 1 1 calc R U . . .
C42 C 1.0602(5) 0.7128(2) 0.7433(3) 0.0399(10) Uani 1 1 d . . . . .
H42A H 1.1254 0.7606 0.7503 0.048 Uiso 1 1 calc R U . . .
H42B H 0.9963 0.7203 0.7902 0.048 Uiso 1 1 calc R U . . .
C43 C 1.1587(4) 0.6380(2) 0.7786(3) 0.0380(9) Uani 1 1 d . . . . .
C44 C 1.2631(5) 0.6126(3) 0.7280(4) 0.0469(11) Uani 1 1 d . . . . .
H44 H 1.2727 0.6421 0.6695 0.056 Uiso 1 1 calc R U . . .
C45 C 1.3544(5) 0.5445(3) 0.7612(4) 0.0486(11) Uani 1 1 d . . . . .
H45 H 1.4232 0.5285 0.7248 0.058 Uiso 1 1 calc R U . . .
C46 C 1.3435(5) 0.5007(3) 0.8474(4) 0.0531(12) Uani 1 1 d . . . . .
O47 O 1.4318(4) 0.4345(2) 0.8869(3) 0.0802(12) Uani 1 1 d . . . . .
H47 H 1.4903 0.4258 0.8511 0.120 Uiso 1 1 calc R U . . .
C48 C 1.2382(7) 0.5250(4) 0.8984(5) 0.092(2) Uani 1 1 d . . . . .
H48 H 1.2275 0.4953 0.9564 0.111 Uiso 1 1 calc R U . . .
C49 C 1.1491(6) 0.5930(3) 0.8637(4) 0.0754(17) Uani 1 1 d . . . . .
H49 H 1.0797 0.6088 0.8998 0.090 Uiso 1 1 calc R U . . .
C50 C 0.8620(5) 0.7827(2) 0.5972(3) 0.0343(9) Uani 1 1 d . . . . .
O51 O 0.7245(3) 0.78381(18) 0.5760(2) 0.0485(7) Uani 1 1 d . . . . .
O52 O 0.9471(3) 0.84761(15) 0.5972(3) 0.0539(8) Uani 1 1 d . . . . .
C53 C 0.8660(6) 0.9256(2) 0.5702(4) 0.0662(15) Uani 1 1 d . . . . .
H53A H 0.9385 0.9695 0.5798 0.099 Uiso 1 1 calc R U . . .
H53B H 0.8018 0.9342 0.6157 0.099 Uiso 1 1 calc R U . . .
H53C H 0.8044 0.9243 0.4973 0.099 Uiso 1 1 calc R U . . .
 
loop_
 _atom_site_aniso_label
 _atom_site_aniso_U_11
 _atom_site_aniso_U_22
 _atom_site_aniso_U_33
 _atom_site_aniso_U_23
 _atom_site_aniso_U_13
 _atom_site_aniso_U_12
C1 0.025(2) 0.032(2) 0.030(2) 0.0014(17) 0.0089(16) 0.0006(17)
C2 0.031(2) 0.032(2) 0.029(2) -0.0040(17) 0.0066(17) -0.0013(17)
C3 0.026(2) 0.0289(19) 0.036(2) -0.0006(17) 0.0097(17) -0.0010(16)
C4 0.032(2) 0.033(2) 0.034(2) 0.0028(17) 0.0140(18) -0.0024(17)
C5 0.026(2) 0.032(2) 0.031(2) -0.0038(17) 0.0091(16) -0.0020(17)
C6 0.027(2) 0.032(2) 0.038(2) -0.0024(17) 0.0116(17) -0.0070(17)
C7 0.032(2) 0.035(2) 0.036(2) -0.0036(18) 0.0122(18) -0.0030(19)
O8 0.0534(18) 0.066(2) 0.0402(17) -0.0123(15) 0.0269(15) -0.0224(16)
N9 0.0354(18) 0.0378(18) 0.0272(17) -0.0054(14) 0.0145(14) -0.0087(15)
C10 0.031(2) 0.043(2) 0.028(2) -0.0062(17) 0.0112(17) -0.0021(18)
C11 0.044(3) 0.049(2) 0.033(2) 0.0006(19) 0.014(2) -0.005(2)
C12 0.042(2) 0.041(2) 0.030(2) 0.0060(18) 0.0106(19) 0.0019(19)
C13 0.046(3) 0.059(3) 0.037(2) -0.007(2) 0.014(2) 0.006(2)
C14 0.041(3) 0.073(3) 0.034(2) -0.009(2) 0.007(2) -0.002(2)
C15 0.043(3) 0.063(3) 0.033(2) 0.011(2) 0.013(2) 0.014(2)
O16 0.0425(19) 0.116(3) 0.053(2) 0.003(2) 0.0173(15) 0.0190(19)
C17 0.054(3) 0.045(2) 0.043(3) 0.000(2) 0.022(2) 0.010(2)
C018 0.083(4) 0.057(3) 0.048(3) 0.006(2) 0.019(3) 0.004(3)
C18 0.053(3) 0.040(2) 0.039(2) -0.005(2) 0.008(2) -0.002(2)
C19 0.034(2) 0.043(2) 0.033(2) -0.0060(19) 0.005(2) 0.0048(19)
O20 0.065(2) 0.0490(18) 0.056(2) -0.0054(15) 0.0313(18) -0.0122(16)
O21 0.064(2) 0.0466(17) 0.0471(19) -0.0185(15) 0.0093(15) -0.0059(16)
C22 0.079(4) 0.053(3) 0.090(4) -0.032(3) -0.001(3) -0.015(3)
C23 0.029(2) 0.032(2) 0.032(2) -0.0002(17) 0.0111(17) 0.0010(18)
O24 0.0514(18) 0.0553(17) 0.0308(16) -0.0064(14) 0.0098(13) -0.0159(15)
N25 0.043(2) 0.0419(18) 0.0292(18) -0.0018(15) 0.0148(15) -0.0107(16)
C26 0.061(3) 0.048(2) 0.040(3) -0.001(2) 0.025(2) -0.019(2)
C27 0.075(4) 0.046(3) 0.054(3) 0.000(2) 0.026(3) -0.023(2)
C28 0.065(3) 0.036(2) 0.054(3) -0.001(2) 0.018(3) -0.012(2)
C29 0.089(4) 0.064(3) 0.057(3) 0.002(3) 0.033(3) 0.009(3)
C30 0.069(4) 0.046(3) 0.061(4) -0.010(2) 0.020(3) -0.005(2)
O31 0.075(3) 0.093(3) 0.078(3) -0.012(2) 0.024(2) 0.011(2)
C32 0.076(4) 0.069(3) 0.054(3) -0.007(3) 0.008(3) 0.006(3)
C33 0.084(4) 0.066(3) 0.048(3) -0.004(2) 0.024(3) -0.010(3)
C34 0.086(5) 0.081(4) 0.128(6) -0.054(4) 0.081(5) -0.040(4)
O35 0.079(4) 0.090(5) 0.100(5) 0.018(3) 0.067(4) 0.001(3)
C37 0.058(6) 0.218(14) 0.129(15) 0.057(11) 0.054(7) 0.061(7)
O35A 0.066(9) 0.130(15) 0.073(9) 0.005(8) 0.035(7) 0.038(8)
C37A 0.050(12) 0.18(3) 0.09(2) 0.014(17) 0.030(12) 0.058(14)
O36 0.098(4) 0.248(7) 0.205(6) 0.146(6) 0.109(4) 0.107(5)
C38 0.031(2) 0.029(2) 0.043(3) 0.0007(18) 0.013(2) 0.0002(17)
O39 0.073(2) 0.0497(17) 0.066(2) -0.0209(16) 0.046(2) -0.0290(16)
N40 0.0382(19) 0.0310(17) 0.0364(19) -0.0068(15) 0.0153(15) -0.0095(15)
C41 0.030(2) 0.0280(19) 0.037(2) -0.0056(17) 0.0085(18) -0.0062(17)
C42 0.036(2) 0.033(2) 0.046(3) -0.0061(19) 0.0043(19) -0.0023(19)
C43 0.033(2) 0.034(2) 0.043(2) -0.0036(19) 0.0054(19) 0.0014(18)
C44 0.049(3) 0.047(3) 0.047(3) 0.014(2) 0.017(2) 0.006(2)
C45 0.044(3) 0.048(3) 0.060(3) 0.012(2) 0.024(2) 0.012(2)
C46 0.053(3) 0.053(3) 0.057(3) 0.021(2) 0.022(2) 0.020(2)
O47 0.088(3) 0.075(2) 0.097(3) 0.048(2) 0.056(2) 0.047(2)
C48 0.109(5) 0.103(5) 0.090(4) 0.057(4) 0.068(4) 0.053(4)
C49 0.085(4) 0.083(4) 0.076(4) 0.035(3) 0.050(3) 0.045(3)
C50 0.034(2) 0.033(2) 0.034(2) 0.0012(17) 0.0073(18) -0.001(2)
O51 0.0323(17) 0.0513(17) 0.059(2) 0.0174(15) 0.0082(14) 0.0047(14)
O52 0.0466(18) 0.0289(15) 0.081(2) 0.0057(15) 0.0097(16) -0.0039(14)
C53 0.080(4) 0.028(2) 0.086(4) 0.008(2) 0.015(3) 0.004(2)
 
_geom_special_details
;
 All esds (except the esd in the dihedral angle between two l.s. planes)
 are estimated using the full covariance matrix.  The cell esds are taken
 into account individually in the estimation of esds in distances, angles
 and torsion angles; correlations between esds in cell parameters are only
 used when they are defined by crystal symmetry.  An approximate (isotropic)
 treatment of cell esds is used for estimating esds involving l.s. planes.
;
 
loop_
 _geom_bond_atom_site_label_1
 _geom_bond_atom_site_label_2
 _geom_bond_distance
 _geom_bond_site_symmetry_2
 _geom_bond_publ_flag
C1 C6 1.384(5) . ?
C1 C2 1.393(5) . ?
C1 C23 1.513(5) . ?
C2 C3 1.382(5) . ?
C2 H2 0.9300 . ?
C3 C4 1.392(5) . ?
C3 C38 1.499(5) . ?
C4 C5 1.384(5) . ?
C4 H4 0.9300 . ?
C5 C6 1.385(5) . ?
C5 C7 1.501(5) . ?
C6 H6 0.9300 . ?
C7 O8 1.225(4) . ?
C7 N9 1.346(5) . ?
N9 C10 1.458(5) . ?
N9 H9 0.8600 . ?
C10 C19 1.503(6) . ?
C10 C11 1.537(5) . ?
C10 H10 0.9800 . ?
C11 C12 1.509(5) . ?
C11 H11A 0.9700 . ?
C11 H11B 0.9700 . ?
C12 C18 1.387(6) . ?
C12 C13 1.390(6) . ?
C13 C14 1.381(5) . ?
C13 H13 0.9300 . ?
C14 C15 1.381(6) . ?
C14 H14 0.9300 . ?
C15 C17 1.360(6) . ?
C15 O16 1.369(5) . ?
O16 H16 0.8200 . ?
C17 C18 1.382(6) . ?
C17 H17 0.9300 . ?
C018 C29 1.377(7) . ?
C018 C28 1.386(6) . ?
C018 H018 0.9300 . ?
C18 H18 0.9300 . ?
C19 O20 1.195(5) . ?
C19 O21 1.328(5) . ?
O21 C22 1.459(6) . ?
C22 H22A 0.9600 . ?
C22 H22B 0.9600 . ?
C22 H22C 0.9600 . ?
C23 O24 1.226(4) . ?
C23 N25 1.335(5) . ?
N25 C26 1.458(5) . ?
N25 H25 0.8600 . ?
C26 C34 1.482(8) . ?
C26 C27 1.539(6) . ?
C26 H26 0.9800 . ?
C27 C28 1.487(7) . ?
C27 H27A 0.9700 . ?
C27 H27B 0.9700 . ?
C28 C33 1.377(7) . ?
C29 C30 1.378(7) . ?
C29 H29 0.9300 . ?
C30 O31 1.360(6) . ?
C30 C32 1.372(7) . ?
O31 H31 0.8200 . ?
C32 C33 1.369(7) . ?
C32 H32 0.9300 . ?
C33 H33 0.9300 . ?
C34 O36 1.184(9) . ?
C34 O35A 1.268(12) . ?
C34 O35 1.289(8) . ?
C37 O36 1.448(13) . ?
C37 H37A 0.9600 . ?
C37 H37B 0.9600 . ?
C37 H37C 0.9600 . ?
O35A C37A 1.44(2) . ?
O35A O36 1.567(13) . ?
C37A H37D 0.9600 . ?
C37A H37E 0.9600 . ?
C37A H37F 0.9600 . ?
C38 O39 1.227(4) . ?
C38 N40 1.332(5) . ?
N40 C41 1.452(5) . ?
N40 H40 0.8600 . ?
C41 C50 1.501(5) . ?
C41 C42 1.526(5) . ?
C41 H41 0.9800 . ?
C42 C43 1.508(5) . ?
C42 H42A 0.9700 . ?
C42 H42B 0.9700 . ?
C43 C49 1.359(6) . ?
C43 C44 1.374(5) . ?
C44 C45 1.383(6) . ?
C44 H44 0.9300 . ?
C45 C46 1.363(6) . ?
C45 H45 0.9300 . ?
C46 O47 1.360(5) . ?
C46 C48 1.379(6) . ?
O47 H47 0.8200 . ?
C48 C49 1.375(7) . ?
C48 H48 0.9300 . ?
C49 H49 0.9300 . ?
C50 O51 1.208(4) . ?
C50 O52 1.314(4) . ?
O52 C53 1.464(5) . ?
C53 H53A 0.9600 . ?
C53 H53B 0.9600 . ?
C53 H53C 0.9600 . ?
 
loop_
 _geom_angle_atom_site_label_1
 _geom_angle_atom_site_label_2
 _geom_angle_atom_site_label_3
 _geom_angle
 _geom_angle_site_symmetry_1
 _geom_angle_site_symmetry_3
 _geom_angle_publ_flag
C6 C1 C2 119.6(3) . . ?
C6 C1 C23 122.4(3) . . ?
C2 C1 C23 117.9(3) . . ?
C3 C2 C1 120.1(3) . . ?
C3 C2 H2 119.9 . . ?
C1 C2 H2 119.9 . . ?
C2 C3 C4 119.4(3) . . ?
C2 C3 C38 123.8(3) . . ?
C4 C3 C38 116.8(3) . . ?
C5 C4 C3 121.1(3) . . ?
C5 C4 H4 119.4 . . ?
C3 C4 H4 119.4 . . ?
C4 C5 C6 118.8(3) . . ?
C4 C5 C7 117.1(3) . . ?
C6 C5 C7 124.1(3) . . ?
C1 C6 C5 120.9(3) . . ?
C1 C6 H6 119.5 . . ?
C5 C6 H6 119.5 . . ?
O8 C7 N9 122.1(3) . . ?
O8 C7 C5 119.3(3) . . ?
N9 C7 C5 118.5(3) . . ?
C7 N9 C10 120.3(3) . . ?
C7 N9 H9 119.9 . . ?
C10 N9 H9 119.9 . . ?
N9 C10 C19 109.0(3) . . ?
N9 C10 C11 112.8(3) . . ?
C19 C10 C11 111.1(3) . . ?
N9 C10 H10 107.9 . . ?
C19 C10 H10 107.9 . . ?
C11 C10 H10 107.9 . . ?
C12 C11 C10 115.9(3) . . ?
C12 C11 H11A 108.3 . . ?
C10 C11 H11A 108.3 . . ?
C12 C11 H11B 108.3 . . ?
C10 C11 H11B 108.3 . . ?
H11A C11 H11B 107.4 . . ?
C18 C12 C13 116.7(4) . . ?
C18 C12 C11 123.1(4) . . ?
C13 C12 C11 120.1(4) . . ?
C14 C13 C12 121.8(4) . . ?
C14 C13 H13 119.1 . . ?
C12 C13 H13 119.1 . . ?
C13 C14 C15 119.8(4) . . ?
C13 C14 H14 120.1 . . ?
C15 C14 H14 120.1 . . ?
C17 C15 O16 124.0(4) . . ?
C17 C15 C14 119.6(4) . . ?
O16 C15 C14 116.4(4) . . ?
C15 O16 H16 109.5 . . ?
C15 C17 C18 120.4(4) . . ?
C15 C17 H17 119.8 . . ?
C18 C17 H17 119.8 . . ?
C29 C018 C28 121.9(5) . . ?
C29 C018 H018 119.1 . . ?
C28 C018 H018 119.1 . . ?
C17 C18 C12 121.7(4) . . ?
C17 C18 H18 119.1 . . ?
C12 C18 H18 119.1 . . ?
O20 C19 O21 124.4(4) . . ?
O20 C19 C10 126.4(4) . . ?
O21 C19 C10 109.2(3) . . ?
C19 O21 C22 117.8(4) . . ?
O21 C22 H22A 109.5 . . ?
O21 C22 H22B 109.5 . . ?
H22A C22 H22B 109.5 . . ?
O21 C22 H22C 109.5 . . ?
H22A C22 H22C 109.5 . . ?
H22B C22 H22C 109.5 . . ?
O24 C23 N25 123.8(3) . . ?
O24 C23 C1 120.3(3) . . ?
N25 C23 C1 115.9(3) . . ?
C23 N25 C26 124.0(3) . . ?
C23 N25 H25 118.0 . . ?
C26 N25 H25 118.0 . . ?
N25 C26 C34 112.2(5) . . ?
N25 C26 C27 110.2(3) . . ?
C34 C26 C27 108.8(4) . . ?
N25 C26 H26 108.5 . . ?
C34 C26 H26 108.5 . . ?
C27 C26 H26 108.5 . . ?
C28 C27 C26 113.3(4) . . ?
C28 C27 H27A 108.9 . . ?
C26 C27 H27A 108.9 . . ?
C28 C27 H27B 108.9 . . ?
C26 C27 H27B 108.9 . . ?
H27A C27 H27B 107.7 . . ?
C33 C28 C018 116.2(5) . . ?
C33 C28 C27 122.2(4) . . ?
C018 C28 C27 121.5(5) . . ?
C018 C29 C30 120.3(5) . . ?
C018 C29 H29 119.8 . . ?
C30 C29 H29 119.8 . . ?
O31 C30 C32 117.6(5) . . ?
O31 C30 C29 123.8(5) . . ?
C32 C30 C29 118.6(5) . . ?
C30 O31 H31 109.5 . . ?
C33 C32 C30 120.3(5) . . ?
C33 C32 H32 119.8 . . ?
C30 C32 H32 119.8 . . ?
C32 C33 C28 122.7(5) . . ?
C32 C33 H33 118.7 . . ?
C28 C33 H33 118.7 . . ?
O36 C34 O35A 79.4(8) . . ?
O36 C34 O35 129.1(6) . . ?
O36 C34 C26 118.6(6) . . ?
O35A C34 C26 141.3(8) . . ?
O35 C34 C26 111.8(7) . . ?
O36 C37 H37A 109.5 . . ?
O36 C37 H37B 109.5 . . ?
H37A C37 H37B 109.5 . . ?
O36 C37 H37C 109.5 . . ?
H37A C37 H37C 109.5 . . ?
H37B C37 H37C 109.5 . . ?
C34 O35A C37A 133.7(18) . . ?
C34 O35A O36 48.0(6) . . ?
C37A O35A O36 92.0(18) . . ?
O35A C37A H37D 109.5 . . ?
O35A C37A H37E 109.5 . . ?
H37D C37A H37E 109.5 . . ?
O35A C37A H37F 109.5 . . ?
H37D C37A H37F 109.5 . . ?
H37E C37A H37F 109.5 . . ?
C34 O36 C37 113.8(9) . . ?
C34 O36 O35A 52.7(6) . . ?
O39 C38 N40 121.3(3) . . ?
O39 C38 C3 120.1(4) . . ?
N40 C38 C3 118.5(3) . . ?
C38 N40 C41 121.5(3) . . ?
C38 N40 H40 119.2 . . ?
C41 N40 H40 119.2 . . ?
N40 C41 C50 109.7(3) . . ?
N40 C41 C42 112.0(3) . . ?
C50 C41 C42 111.5(3) . . ?
N40 C41 H41 107.8 . . ?
C50 C41 H41 107.8 . . ?
C42 C41 H41 107.8 . . ?
C43 C42 C41 113.4(3) . . ?
C43 C42 H42A 108.9 . . ?
C41 C42 H42A 108.9 . . ?
C43 C42 H42B 108.9 . . ?
C41 C42 H42B 108.9 . . ?
H42A C42 H42B 107.7 . . ?
C49 C43 C44 116.8(4) . . ?
C49 C43 C42 121.0(4) . . ?
C44 C43 C42 122.2(4) . . ?
C43 C44 C45 122.1(4) . . ?
C43 C44 H44 119.0 . . ?
C45 C44 H44 119.0 . . ?
C46 C45 C44 120.0(4) . . ?
C46 C45 H45 120.0 . . ?
C44 C45 H45 120.0 . . ?
O47 C46 C45 123.7(4) . . ?
O47 C46 C48 117.7(4) . . ?
C45 C46 C48 118.6(4) . . ?
C46 O47 H47 109.5 . . ?
C49 C48 C46 120.1(5) . . ?
C49 C48 H48 120.0 . . ?
C46 C48 H48 120.0 . . ?
C43 C49 C48 122.4(4) . . ?
C43 C49 H49 118.8 . . ?
C48 C49 H49 118.8 . . ?
O51 C50 O52 124.4(4) . . ?
O51 C50 C41 124.6(3) . . ?
O52 C50 C41 111.0(3) . . ?
C50 O52 C53 116.2(3) . . ?
O52 C53 H53A 109.5 . . ?
O52 C53 H53B 109.5 . . ?
H53A C53 H53B 109.5 . . ?
O52 C53 H53C 109.5 . . ?
H53A C53 H53C 109.5 . . ?
H53B C53 H53C 109.5 . . ?
 
_refine_diff_density_max    0.303
_refine_diff_density_min   -0.347
_refine_diff_density_rms    0.041

_shelx_res_file
;

    mo_GK_1_276_1_0m_a.res created by SHELXL-2014/7


TITL mo_GK_1_276_1_0m_a.res in P2(1)
REM Old TITL mo_GK_1_276_1_0m in P2(1)

REM SHELXT solution in P2(1)
REM R1 0.169,  Rweak 0.077,  Alpha 0.007,  Orientation as input
REM Flack x = -0.228 ( 0.401 ) from Parsons' quotients
REM Formula found by SHELXT:  C39 N6 O8

CELL  0.71073   9.1493  16.3156  13.1041   90.000  106.680   90.000
ZERR   2.000   0.0008   0.0013   0.0011    0.000    0.003    0.000
LATT -1
SYMM -X, 1/2+Y, -Z
SFAC C H N O
UNIT 78 78 6 24
ACTA
TEMP 24.950
SIZE 0.04 0.08 0.28
L.S. 10
BOND $H
LIST 4
FMAP 2
PLAN 20
WGHT    0.041300    0.351900
FVAR       0.63420   0.68601   0.68856
C1    1    0.618675    0.405525    0.583385    11.00000    0.02534    0.03243 =
         0.03049    0.00144    0.00886    0.00064

C2    1    0.702458    0.478099    0.599084    11.00000    0.03074    0.03213 =
         0.02927   -0.00397    0.00659   -0.00129
AFIX  43
H2    2    0.724813    0.504727    0.664507    11.00000   -1.20000
AFIX   0
C3    1    0.752389    0.510572    0.517592    11.00000    0.02633    0.02890 =
         0.03589   -0.00057    0.00970   -0.00101
C4    1    0.714937    0.471207    0.419255    11.00000    0.03247    0.03263 =
         0.03404    0.00282    0.01401   -0.00240
AFIX  43
H4    2    0.747195    0.493438    0.364034    11.00000   -1.20000
AFIX   0
C5    1    0.630484    0.399526    0.402273    11.00000    0.02579    0.03213 =
         0.03095   -0.00381    0.00914   -0.00205
C6    1    0.586053    0.366170    0.485889    11.00000    0.02653    0.03156 =
         0.03777   -0.00241    0.01161   -0.00704
AFIX  43
H6    2    0.533568    0.316637    0.476386    11.00000   -1.20000
AFIX   0
C7    1    0.596031    0.361732    0.293534    11.00000    0.03247    0.03490 =
         0.03582   -0.00355    0.01216   -0.00296
O8    4    0.668688    0.383557    0.233045    11.00000    0.05344    0.06650 =
         0.04017   -0.01233    0.02694   -0.02240
N9    3    0.484875    0.305029    0.265588    11.00000    0.03538    0.03783 =
         0.02717   -0.00544    0.01453   -0.00866
AFIX  43
H9    2    0.436551    0.290693    0.310161    11.00000   -1.20000
AFIX   0
C10   1    0.446009    0.267786    0.160044    11.00000    0.03133    0.04315 =
         0.02822   -0.00617    0.01121   -0.00209
AFIX  13
H10   2    0.541380    0.255202    0.143398    11.00000   -1.20000
AFIX   0
C11   1    0.351242    0.324804    0.072477    11.00000    0.04403    0.04919 =
         0.03301    0.00058    0.01411   -0.00487
AFIX  23
H11A  2    0.398199    0.378638    0.082481    11.00000   -1.20000
H11B  2    0.356503    0.304332    0.004125    11.00000   -1.20000
AFIX   0
C12   1    0.185458    0.334257    0.067870    11.00000    0.04226    0.04141 =
         0.02957    0.00602    0.01056    0.00195
C13   1    0.074095    0.290005   -0.006132    11.00000    0.04555    0.05864 =
         0.03677   -0.00717    0.01362    0.00647
AFIX  43
H13   2    0.103575    0.253431   -0.050963    11.00000   -1.20000
AFIX   0
C14   1   -0.079112    0.298886   -0.014871    11.00000    0.04053    0.07304 =
         0.03441   -0.00882    0.00657   -0.00205
AFIX  43
H14   2   -0.151428    0.268861   -0.065418    11.00000   -1.20000
AFIX   0
C15   1   -0.124628    0.352500    0.051689    11.00000    0.04316    0.06272 =
         0.03252    0.01112    0.01347    0.01361
O16   4   -0.278103    0.356595    0.039735    11.00000    0.04248    0.11553 =
         0.05268    0.00273    0.01731    0.01901
AFIX  83
H16   2   -0.294161    0.389372    0.082722    11.00000   -1.50000
AFIX   0
C17   1   -0.017997    0.396509    0.124799    11.00000    0.05446    0.04476 =
         0.04309   -0.00029    0.02181    0.00953
AFIX  43
H17   2   -0.048255    0.432463    0.169953    11.00000   -1.20000
AFIX   0
C018  1    0.631351    0.146757    0.624236    11.00000    0.08262    0.05671 =
         0.04802    0.00568    0.01942    0.00358
AFIX  43
H018  2    0.562308    0.158984    0.558702    11.00000   -1.20000
AFIX   0
C18   1    0.135121    0.388131    0.132419    11.00000    0.05286    0.04001 =
         0.03940   -0.00548    0.00808   -0.00172
AFIX  43
H18   2    0.206227    0.419429    0.182116    11.00000   -1.20000
AFIX   0
C19   1    0.363757    0.188415    0.162642    11.00000    0.03390    0.04279 =
         0.03273   -0.00595    0.00460    0.00476
O20   4    0.317951    0.164075    0.233851    11.00000    0.06520    0.04895 =
         0.05586   -0.00538    0.03132   -0.01219
O21   4    0.345721    0.149115    0.071097    11.00000    0.06370    0.04665 =
         0.04710   -0.01850    0.00927   -0.00591
C22   1    0.257562    0.073286    0.054139    11.00000    0.07933    0.05276 =
         0.09014   -0.03238   -0.00056   -0.01542
AFIX 137
H22A  2    0.270796    0.045337   -0.007066    11.00000   -1.50000
H22B  2    0.151518    0.085795    0.042585    11.00000   -1.50000
H22C  2    0.292353    0.038820    0.115737    11.00000   -1.50000
AFIX   0
C23   1    0.570153    0.371549    0.676046    11.00000    0.02934    0.03152 =
         0.03218   -0.00024    0.01113    0.00098
O24   4    0.628866    0.397027    0.766548    11.00000    0.05137    0.05530 =
         0.03077   -0.00641    0.00983   -0.01592
N25   3    0.460472    0.314824    0.651800    11.00000    0.04303    0.04189 =
         0.02916   -0.00184    0.01479   -0.01070
AFIX  43
H25   2    0.415545    0.305699    0.585568    11.00000   -1.20000
AFIX   0
C26   1    0.412128    0.267374    0.730677    11.00000    0.06071    0.04829 =
         0.03950   -0.00138    0.02500   -0.01892
AFIX  13
H26   2    0.479672    0.280583    0.801499    11.00000   -1.20000
AFIX   0
C27   1    0.425067    0.175063    0.710780    11.00000    0.07516    0.04569 =
         0.05368   -0.00045    0.02614   -0.02265
AFIX  23
H27A  2    0.392008    0.144659    0.763800    11.00000   -1.20000
H27B  2    0.356831    0.161368    0.641375    11.00000   -1.20000
AFIX   0
C28   1    0.582412    0.148896    0.714978    11.00000    0.06467    0.03578 =
         0.05419   -0.00084    0.01831   -0.01191
C29   1    0.779222    0.127054    0.628348    11.00000    0.08942    0.06416 =
         0.05690    0.00183    0.03295    0.00946
AFIX  43
H29   2    0.808458    0.125911    0.565999    11.00000   -1.20000
AFIX   0
C30   1    0.884173    0.109010    0.724434    11.00000    0.06927    0.04589 =
         0.06135   -0.00994    0.02013   -0.00500
O31   4    1.031861    0.088615    0.734870    11.00000    0.07471    0.09323 =
         0.07767   -0.01170    0.02433    0.01106
AFIX  83
H31   2    1.047586    0.090372    0.676374    11.00000   -1.50000
AFIX   0
C32   1    0.836996    0.109343    0.814801    11.00000    0.07553    0.06864 =
         0.05400   -0.00659    0.00768    0.00618
AFIX  43
H32   2    0.905574    0.096140    0.880147    11.00000   -1.20000
AFIX   0
C33   1    0.689476    0.129013    0.809256    11.00000    0.08374    0.06569 =
         0.04770   -0.00430    0.02432   -0.01022
AFIX  43
H33   2    0.660380    0.128947    0.871675    11.00000   -1.20000
AFIX   0
C34   1    0.253019    0.286074    0.729164    11.00000    0.08600    0.08126 =
         0.12821   -0.05437    0.08059   -0.03965
PART 2
O35   4    0.215847    0.249671    0.805435    21.00000    0.07878    0.08961 =
         0.10018    0.01760    0.06700    0.00079
C37   1    0.030795    0.349104    0.670586    31.00000    0.05846    0.21780 =
         0.12891    0.05742    0.05423    0.06103
AFIX 137
H37A  2   -0.034569    0.368995    0.604172    31.00000   -1.50000
H37B  2    0.048436    0.392025    0.722825    31.00000   -1.50000
H37C  2   -0.017020    0.303456    0.694380    31.00000   -1.50000
AFIX   0
PART 1
O35A  4    0.177258    0.329826    0.775879   -21.00000    0.06606    0.12987 =
         0.07329    0.00454    0.03549    0.03752
C37A  1    0.020906    0.357800    0.747343   -31.00000    0.05040    0.18190 =
         0.08680    0.01433    0.03006    0.05832
AFIX 137
H37D  2   -0.008332    0.368255    0.810874   -31.00000   -1.50000
H37E  2   -0.044375    0.316433    0.705837   -31.00000   -1.50000
H37F  2    0.011537    0.407298    0.706356   -31.00000   -1.50000
AFIX   0
PART 0
O36   4    0.174873    0.323222    0.656080    11.00000    0.09811    0.24765 =
         0.20533    0.14578    0.10904    0.10673

C38   1    0.853186    0.584541    0.529754    11.00000    0.03130    0.02857 =
         0.04329    0.00070    0.01299    0.00016
O39   4    0.926408    0.597180    0.466198    11.00000    0.07343    0.04965 =
         0.06646   -0.02086    0.04626   -0.02899
N40   3    0.861902    0.635089    0.611087    11.00000    0.03816    0.03097 =
         0.03642   -0.00679    0.01534   -0.00952
AFIX  43
H40   2    0.809047    0.624687    0.654250    11.00000   -1.20000
AFIX   0
C41   1    0.958561    0.707353    0.628590    11.00000    0.03023    0.02802 =
         0.03741   -0.00561    0.00847   -0.00623
AFIX  13
H41   2    1.025043    0.703330    0.581990    11.00000   -1.20000
AFIX   0
C42   1    1.060180    0.712781    0.743302    11.00000    0.03593    0.03336 =
         0.04574   -0.00607    0.00427   -0.00233
AFIX  23
H42A  2    1.125368    0.760578    0.750288    11.00000   -1.20000
H42B  2    0.996281    0.720309    0.790205    11.00000   -1.20000
AFIX   0
C43   1    1.158728    0.638040    0.778627    11.00000    0.03332    0.03449 =
         0.04284   -0.00359    0.00544    0.00142
C44   1    1.263094    0.612567    0.727979    11.00000    0.04853    0.04688 =
         0.04736    0.01405    0.01688    0.00585
AFIX  43
H44   2    1.272659    0.642056    0.669499    11.00000   -1.20000
AFIX   0
C45   1    1.354352    0.544455    0.761236    11.00000    0.04411    0.04767 =
         0.05978    0.01160    0.02397    0.01163
AFIX  43
H45   2    1.423168    0.528492    0.724794    11.00000   -1.20000
AFIX   0
C46   1    1.343499    0.500721    0.847366    11.00000    0.05328    0.05340 =
         0.05658    0.02082    0.02212    0.02027
O47   4    1.431753    0.434452    0.886911    11.00000    0.08792    0.07465 =
         0.09651    0.04815    0.05590    0.04744
AFIX  83
H47   2    1.490322    0.425763    0.851064    11.00000   -1.50000
AFIX   0
C48   1    1.238205    0.524987    0.898435    11.00000    0.10855    0.10277 =
         0.08992    0.05722    0.06766    0.05322
AFIX  43
H48   2    1.227476    0.495294    0.956438    11.00000   -1.20000
AFIX   0
C49   1    1.149081    0.593014    0.863709    11.00000    0.08457    0.08305 =
         0.07554    0.03520    0.05014    0.04541
AFIX  43
H49   2    1.079672    0.608787    0.899760    11.00000   -1.20000
AFIX   0
C50   1    0.861994    0.782697    0.597208    11.00000    0.03376    0.03316 =
         0.03446    0.00116    0.00729   -0.00143
O51   4    0.724474    0.783811    0.576043    11.00000    0.03229    0.05130 =
         0.05876    0.01739    0.00816    0.00471
O52   4    0.947063    0.847605    0.597229    11.00000    0.04660    0.02894 =
         0.08084    0.00572    0.00970   -0.00389
C53   1    0.865979    0.925600    0.570160    11.00000    0.07981    0.02761 =
         0.08599    0.00798    0.01547    0.00358
AFIX 137
H53A  2    0.938545    0.969496    0.579756    11.00000   -1.50000
H53B  2    0.801834    0.934155    0.615725    11.00000   -1.50000
H53C  2    0.804405    0.924280    0.497254    11.00000   -1.50000
REM #####
AFIX   0
HKLF 4

REM  mo_GK_1_276_1_0m_a.res in P2(1)
REM R1 =  0.0487 for    5037 Fo > 4sig(Fo)  and  0.0995 for all    7428 data
REM    511 parameters refined using      1 restraints

END

WGHT      0.0410      0.3583

REM Highest difference peak  0.303,  deepest hole -0.347,  1-sigma level  0.041
Q1    1   0.1241  0.2741  0.5977  11.00000  0.05    0.30
Q2    1   0.2066  0.3258  0.6751  11.00000  0.05    0.25
Q3    1   0.2711  0.2868  0.7571  11.00000  0.05    0.16
Q4    1   1.3546  0.5449  0.9864  11.00000  0.05    0.16
Q5    1   0.8452  0.4525  0.2827  11.00000  0.05    0.15
Q6    1   0.3436  0.3275  0.2882  11.00000  0.05    0.15
Q7    1   0.8407  1.0149  0.4380  11.00000  0.05    0.15
Q8    1   0.5543  0.2335  0.8998  11.00000  0.05    0.14
Q9    1   1.2821  0.5344  1.0321  11.00000  0.05    0.14
Q10   1   0.1693  0.0868 -0.0397  11.00000  0.05    0.14
Q11   1   0.4215  0.2048  0.3245  11.00000  0.05    0.14
Q12   1   0.1389  0.2158  0.6043  11.00000  0.05    0.14
Q13   1   1.0547  0.7125  0.5398  11.00000  0.05    0.14
Q14   1   0.6412  0.2029  0.9586  11.00000  0.05    0.14
Q15   1   0.7619  0.7841  0.7038  11.00000  0.05    0.13
Q16   1   0.3976  0.1362  0.5384  11.00000  0.05    0.13
Q17   1  -0.2813  0.4938  0.1449  11.00000  0.05    0.13
Q18   1   1.1808  0.7715  0.6632  11.00000  0.05    0.13
Q19   1   0.6248  0.2544  0.5316  11.00000  0.05    0.13
Q20   1   0.8011  0.3268  0.4211  11.00000  0.05    0.13
;
_shelx_res_checksum   99014

_shelx_hkl_file
;
   2   0   0  397.26    9.80
   2   0   0  412.56    9.80
   2   0   0  404.06    9.20
  -2   0   0  416.66    9.10
  -2   0   0  408.96    9.80
  -2   0   0  414.16    9.80
  -2   0   0  411.16   10.70
  -3   0   0  595.44   13.20
  -3   0   0  575.24   14.00
  -3   0   0  605.64   14.30
  -3   0   0  591.24   15.40
   3   0   0  590.84   14.30
   3   0   0  590.44   14.20
   3   0   0  594.64   13.50
  -4   0   0  752.12   18.20
  -4   0   0  734.73   19.60
  -4   0   0  738.03   16.70
   4   0   0  740.13   18.10
  -4   0   0  743.23   18.20
   4   0   0  745.93   17.30
   4   0   0  738.23   18.20
  -5   0   0    1.20    3.10
   5   0   0    4.40    3.50
   5   0   0    5.40    3.30
   5   0   0    2.90    4.00
  -5   0   0    2.70    3.90
  -5   0   0   -7.30    3.30
  -5   0   0   -2.30    4.80
  -6   0   0    4.90    5.00
  -6   0   0    3.80    4.60
   6   0   0    2.70    5.50
  -6   0   0    4.60    4.10
  -6   0   0   10.20    7.00
  -6   0   0    5.30    5.10
   6   0   0    6.40    4.90
   6   0   0    1.70    4.30
   7   0   0   62.19    7.50
  -7   0   0   46.20    7.00
  -7   0   0   39.10    9.80
  -7   0   0   55.69    8.60
   7   0   0   54.39    8.80
  -7   0   0   59.49    8.20
   7   0   0   65.19    7.80
  -7   0   0   63.39    8.30
   8   0   0    5.80    6.80
  -8   0   0    7.30    5.70
  -8   0   0   -5.50    9.40
  -8   0   0   -5.80    8.60
  -8   0   0    5.40    7.40
  -8   0   0   -1.00    7.60
   8   0   0   12.20    7.50
  -9   0   0   43.40   10.10
  -9   0   0   45.10    9.60
   9   0   0   42.10   10.70
  -9   0   0   46.20    8.10
   9   0   0   41.00    9.30
  -9   0   0   39.90   13.20
  10   0   0   59.29   13.70
 -10   0   0   66.39   13.00
 -10   0   0   89.09   18.00
   2  -1   0 1785.72   34.00
   2  -1   0 1765.72   34.70
   2  -1   0 1806.52   33.90
  -2  -1   0 1796.02   33.40
  -2  -1   0 1783.32   33.40
  -2  -1   0 1783.12   32.40
   2  -1   0 1757.12   33.90
  -2   1   0 1800.32   33.70
   2   1   0 1805.92   33.50
   2   1   0 1804.12   33.40
  -2   1   0 1787.32   34.70
  -2   1   0 1763.22   33.90
  -2   1   0 1776.22   34.00
   3  -1   0   63.79    5.20
  -3  -1   0   60.69    5.60
  -3  -1   0   61.09    4.50
  -3  -1   0   58.99    4.50
   3  -1   0   58.89    5.30
   3  -1   0   59.39    4.60
   3  -1   0   53.49    4.60
  -3  -1   0   60.59    3.30
  -3   1   0   60.49    4.70
   3   1   0   59.39    5.00
   3   1   0   56.59    4.30
  -3   1   0   63.69    5.10
  -3   1   0   49.10    5.70
   3   1   0   56.79    3.90
  -3   1   0   54.49    4.70
   4  -1   0  652.83   16.90
  -4  -1   0  658.63   14.50
  -4  -1   0  659.53   18.20
   4  -1   0  657.23   17.10
  -4  -1   0  659.43   16.30
   4  -1   0  655.13   16.30
  -4  -1   0  646.04   16.30
   4   1   0  647.94   16.40
   4   1   0  655.03   16.40
  -4   1   0  642.84   16.80
  -4   1   0  651.83   15.80
  -4   1   0  666.83   17.00
  -4   1   0  670.73   18.40
   4   1   0  638.14   15.30
  -5  -1   0   88.29    5.50
  -5  -1   0   83.79    9.20
   5  -1   0   79.39    8.10
   5  -1   0   87.39    7.50
  -5  -1   0   84.89    7.20
  -5  -1   0   95.99    7.60
  -5  -1   0   81.69    7.30
   5  -1   0   73.69    6.60
  -5   1   0   75.19    9.30
  -5   1   0   83.09    7.80
  -5   1   0   78.19    6.60
  -5   1   0   94.09    7.40
   5   1   0   90.29    7.70
   5   1   0   80.19    6.70
   5   1   0   85.89    6.20
  -6  -1   0    1.70    6.30
  -6  -1   0    2.80    3.50
   6  -1   0    5.20    5.20
  -6  -1   0    5.70    5.20
  -6  -1   0    0.40    4.80
  -6  -1   0   -0.30    4.60
   6  -1   0    2.30    5.10
   6  -1   0   12.60    6.20
  -6   1   0    1.30    6.50
   6   1   0   10.00    4.30
   6   1   0    7.40    4.90
  -6   1   0   -1.70    4.50
   6   1   0   10.40    6.00
  -6   1   0    2.00    5.00
  -6   1   0   -0.80    5.30
   7  -1   0  154.48   14.20
   7  -1   0  136.69   11.30
  -7  -1   0  167.18   14.80
  -7  -1   0  156.08   11.80
   7  -1   0  146.79   11.70
  -7  -1   0  167.68   15.60
  -7  -1   0  163.68    8.60
  -7  -1   0  121.79   11.70
  -7   1   0  168.28   11.70
   7   1   0  131.29    9.80
   7   1   0  135.39   13.40
  -7   1   0  175.58   10.50
  -7   1   0  185.68   16.40
  -7   1   0  167.38   12.80
  -7   1   0  166.28   14.00
   7   1   0  159.38   11.50
  -8  -1   0   42.30    9.10
  -8  -1   0   39.90   10.10
  -8  -1   0   29.70   11.40
   8  -1   0   44.90    8.80
   8  -1   0   36.20    8.10
  -8  -1   0   52.69    6.30
  -8  -1   0   44.60    8.70
  -8   1   0   33.30    8.00
  -8   1   0    4.50   10.60
   8   1   0   27.50    6.50
  -8   1   0   40.10    8.60
  -8   1   0   28.20    7.10
  -8   1   0   35.70    9.90
   8   1   0   40.90    8.60
   9  -1   0   27.30   10.00
  -9  -1   0   13.50   14.90
   9  -1   0   39.20    9.50
  -9  -1   0   27.80    9.70
  -9  -1   0   31.50    6.80
  -9  -1   0   36.40   12.10
  -9  -1   0   38.00   13.80
   9   1   0   40.90    7.10
  -9   1   0   30.50    9.70
  -9   1   0   38.50    9.10
  -9   1   0   44.80   13.20
   9   1   0   25.50    9.70
  -9   1   0   29.70    8.70
 -10  -1   0  -12.20   15.20
  10  -1   0    4.20   12.60
  10  -1   0   -7.40   10.90
 -10  -1   0   -3.90   10.80
 -10   1   0  -11.20   15.30
 -10   1   0   -3.00   11.90
 -10   1   0   -0.40   11.80
  10   1   0  -19.10   11.50
 -10   1   0   18.80    9.90
   1  -2   0  884.01   18.10
   1  -2   0  767.22   17.30
  -1  -2   0  870.81   16.30
   1  -2   0  949.11   17.60
  -1  -2   0  749.82   16.40
  -1  -2   0  959.90   17.80
  -1   2   0  953.80   17.80
   1   2   0  954.50   16.40
   1   2   0  813.02   17.50
  -1   2   0  952.00   18.20
  -1   2   0  962.10   17.60
  -1   2   0  942.71   17.60
   2  -2   0 1877.61   36.50
   2  -2   0 1912.11   36.20
   2  -2   0 1861.11   35.80
  -2  -2   0 1876.31   35.80
   2  -2   0 1887.81   35.90
  -2  -2   0 1910.31   34.70
  -2  -2   0 1848.02   34.50
  -2  -2   0 1800.02   33.80
  -2   2   0 1875.91   36.30
  -2   2   0 1839.72   35.70
  -2   2   0 1913.91   35.90
  -2   2   0 1883.41   36.00
   2   2   0 1847.22   34.60
   3  -2   0  201.08    8.50
  -3  -2   0  208.58    5.40
  -3  -2   0  210.08    7.90
   3  -2   0  217.48    8.20
  -3  -2   0  203.38    6.80
   3  -2   0  207.28    7.80
  -3  -2   0  202.48    7.00
   3  -2   0  210.98    7.80
   3   2   0  209.58    6.90
  -3   2   0  211.88    8.20
  -3   2   0  198.08    8.40
  -3   2   0  203.98    7.80
  -3   2   0  208.08    7.80
   3   2   0  207.98    7.10
  -4  -2   0    9.00    3.20
  -4  -2   0    5.50    3.00
  -4  -2   0   11.00    3.50
   4  -2   0    7.00    3.60
   4  -2   0   10.00    3.50
   4  -2   0    5.90    3.90
   4  -2   0   10.50    3.70
  -4  -2   0    5.00    4.30
  -4  -2   0    7.60    2.10
   4   2   0   10.30    2.40
   4   2   0    9.80    3.50
  -4   2   0    5.70    3.80
  -4   2   0   13.60    3.90
  -4   2   0   10.50    4.20
   4   2   0   11.40    3.80
  -4   2   0    4.60    4.00
  -5  -2   0   57.09    7.10
   5  -2   0   65.99    7.10
  -5  -2   0   56.69    6.50
  -5  -2   0   69.39    8.70
  -5  -2   0   65.99    4.60
   5  -2   0   64.39    8.10
   5  -2   0   73.79    6.90
  -5  -2   0   65.49    6.70
   5   2   0   66.29    4.70
   5   2   0   76.39    6.30
  -5   2   0   63.89    7.00
   5   2   0   77.19    7.50
  -5   2   0   55.79    6.80
  -5   2   0   69.29    8.00
  -5   2   0   61.09    7.10
  -6  -2   0   49.90    6.60
  -6  -2   0   43.90    8.50
   6  -2   0   44.20    8.10
   6  -2   0   35.10    7.00
  -6  -2   0   51.99    7.00
  -6  -2   0   39.20    5.30
   6  -2   0   53.09    7.80
  -6  -2   0   45.20    6.70
  -6   2   0   40.60    6.70
  -6   2   0   42.60    9.10
   6   2   0   40.10    7.20
   6   2   0   46.00    5.10
  -6   2   0   43.30    7.80
  -6   2   0   37.30    7.10
   6   2   0   41.90    6.70
  -7  -2   0    5.70    7.50
  -7  -2   0   -5.70    8.30
  -7  -2   0    3.20    6.20
  -7  -2   0    2.30    6.00
   7  -2   0    5.40    6.00
   7  -2   0   10.10    6.40
   7  -2   0    1.10    8.00
  -7  -2   0    7.50    3.70
   7   2   0   11.80    6.90
   7   2   0    2.30    3.30
   7   2   0    1.80    5.20
  -7   2   0    8.40    5.70
  -7   2   0    0.80    7.20
  -7   2   0   -4.30    7.90
  -7   2   0   -0.50    6.40
  -8  -2   0   22.20   11.90
   8  -2   0   27.50   10.00
   8  -2   0   41.90    8.60
   8  -2   0   38.60   15.90
  -8  -2   0   36.20    8.30
  -8  -2   0   28.10    4.90
  -8  -2   0   10.60    7.90
  -8  -2   0   29.70    8.80
  -8   2   0   32.40    8.10
  -8   2   0   25.80    8.40
   8   2   0   22.10    9.10
   8   2   0   34.10    7.90
  -8   2   0   36.10   11.00
  -8   2   0   30.60    7.50
   9  -2   0    9.60    9.60
  -9  -2   0    4.40    9.00
   9  -2   0    2.90    9.50
  -9  -2   0   -7.60   11.80
  -9  -2   0   -1.10   10.00
  -9   2   0   19.20   13.20
   9   2   0   13.80    9.30
  -9   2   0   -8.20    8.60
  -9   2   0  -10.20    9.40
  -9   2   0    1.10    8.20
  10  -2   0   22.40   12.50
 -10  -2   0   31.00   15.50
  10  -2   0   16.60   12.70
 -10  -2   0   12.40   11.30
 -10   2   0   25.70   10.70
 -10   2   0   22.40   16.80
 -10   2   0    8.50   12.20
  10   2   0   11.90   11.90
   0  -3   0    2.10    1.30
   0  -3   0   -0.80    1.40
   0  -3   0    0.00    0.90
   0  -3   0    0.60    0.90
   0  -3   0   -1.30    0.80
   0  -3   0    0.40    0.90
   0   3   0    0.80    1.20
   0   3   0    1.10    1.30
   0   3   0   -0.20    1.60
   0   3   0   -0.90    1.00
   0   3   0    0.40    1.10
   1  -3   0 4094.29   73.99
  -1  -3   0 4013.30   73.19
  -1  -3   0 4061.19   72.99
   1  -3   0 4012.70   72.69
   1  -3   0 4037.70   72.69
  -1  -3   0 4036.30   72.29
   1  -3   0 4036.60   72.99
   1   3   0 4072.99   73.09
  -1   3   0 3923.81   73.29
  -1   3   0 4119.99   73.89
  -1   3   0 4175.38   72.79
  -1   3   0 4108.99   72.99
  -1   3   0 4063.49   72.69
   2  -3   0 4319.67   79.39
   2  -3   0 4314.27   79.09
  -2  -3   0 4233.48   76.59
   2  -3   0 4313.57   78.59
  -2  -3   0 4332.37   76.69
  -2  -3   0 4334.67   78.59
   2  -3   0 4333.77   78.59
  -2   3   0 4228.18   78.39
  -2   3   0 4315.67   79.19
   2   3   0 4323.17   78.59
   2   3   0 4340.47   76.79
  -2   3   0 4343.27   78.99
  -2   3   0 4344.97   78.59
  -3  -3   0  442.26   10.80
   3  -3   0  423.16   12.90
   3  -3   0  447.86   12.70
  -3  -3   0  436.76   12.30
  -3  -3   0  425.16   10.50
   3  -3   0  431.66   12.30
   3  -3   0  437.56   12.50
   3   3   0  438.06   10.80
   3   3   0  430.66   10.90
  -3   3   0  430.46   12.20
  -3   3   0  433.26   13.00
  -3   3   0  446.36   12.40
  -3   3   0  446.06   12.60
  -4  -3   0  193.88    9.20
  -4  -3   0  194.68   11.10
   4  -3   0  187.98   12.70
   4  -3   0  180.28   11.30
  -4  -3   0  200.48   10.00
  -4  -3   0  167.28    6.10
   4  -3   0  191.08   12.30
   4  -3   0  206.38   11.90
  -4   3   0  190.38   11.90
   4   3   0  192.08   10.90
   4   3   0  196.98   10.50
  -4   3   0  203.58   11.80
  -4   3   0  209.58   12.10
  -4   3   0  208.68   13.10
  -5  -3   0  258.87    6.90
   5  -3   0  283.87   12.20
   5  -3   0  254.07   11.20
  -5  -3   0  269.47   11.40
  -5  -3   0  274.27   10.40
   5  -3   0  286.77   11.80
  -5  -3   0  278.37   10.20
  -5  -3   0  280.87   12.90
   5   3   0  257.37   10.60
  -5   3   0  269.37   11.40
  -5   3   0  246.48   15.20
  -5   3   0  280.07   12.20
  -5   3   0  254.87   11.10
   5   3   0  273.37   10.10
   6  -3   0   12.10    6.10
  -6  -3   0   12.10    5.80
   6  -3   0   21.20    6.90
  -6  -3   0   16.00    5.60
  -6  -3   0    6.80    5.30
  -6  -3   0   19.10    3.10
  -6  -3   0   15.90    7.40
   6  -3   0   11.40    5.80
   6   3   0   15.30    4.90
  -6   3   0   24.00    7.00
  -6   3   0   23.00    6.50
   6   3   0   13.90    5.60
  -6   3   0   16.60    7.90
  -6   3   0   18.00    6.00
  -7  -3   0   62.09    7.80
  -7  -3   0   52.09   10.70
   7  -3   0   45.80    9.80
   7  -3   0   57.79    8.50
  -7  -3   0   53.39    5.20
  -7  -3   0   62.09    8.40
  -7  -3   0   54.19   12.00
   7  -3   0   55.69    8.50
  -7   3   0   41.30    9.20
  -7   3   0   57.09    8.00
   7   3   0   49.60    8.80
   7   3   0   50.79    7.10
  -7   3   0   45.00    9.90
  -7   3   0   49.99    8.50
   8  -3   0   17.70   10.20
   8  -3   0   19.70    8.20
  -8  -3   0   28.00    8.30
  -8  -3   0   19.70    7.90
  -8  -3   0   24.90    8.10
   8  -3   0   22.80    9.10
  -8  -3   0   16.30   10.80
  -8   3   0   17.30    6.70
   8   3   0   20.90    7.40
  -8   3   0   13.80    8.40
  -8   3   0   27.80   11.10
  -8   3   0   14.60    8.30
   8   3   0   23.30    8.80
  -9  -3   0    9.60   13.00
  -9  -3   0   11.80    9.00
   9  -3   0    1.60   10.40
   9  -3   0   -2.50    9.70
   9   3   0    1.00    8.30
  -9   3   0   11.20    8.40
  -9   3   0   10.30    9.70
  -9   3   0   15.00   10.60
  -9   3   0    4.30   13.10
 -10  -3   0   28.50   13.40
  10  -3   0   53.49   13.90
  10  -3   0   21.30   13.70
 -10  -3   0   27.90   11.80
 -10   3   0   30.80   13.20
 -10   3   0   58.59   16.90
  10   3   0    7.40   18.80
 -10   3   0   26.30   13.10
   0  -4   0 9915.61  174.28
   0  -4   0 9816.52  175.38
   0  -4   0 9920.61  173.28
   0  -4   0 9793.12  175.18
   0   4   0 9999.00  174.38
   0   4   0 9986.10  175.38
   1  -4   0  934.81   19.10
  -1  -4   0  936.41   19.70
   1  -4   0  950.90   18.90
   1  -4   0  932.91   18.90
  -1  -4   0  944.81   19.40
  -1  -4   0  893.41   18.70
  -1  -4   0  936.91   18.40
   1  -4   0  924.11   20.40
   1  -4   0  935.11   19.90
  -1   4   0  941.71   18.90
  -1   4   0  918.91   19.10
  -1   4   0  934.31   20.40
  -1   4   0  954.50   18.90
   1   4   0  943.21   18.90
   1   4   0  911.41   19.60
  -1   4   0  947.41   19.90
   1   4   0  927.01   19.30
  -1   4   0  957.10   18.20
  -2  -4   0   21.90    3.20
   2  -4   0   20.20    3.30
   2  -4   0   23.40    3.70
  -2  -4   0   23.30    2.50
  -2  -4   0   23.10    2.30
   2  -4   0   22.60    3.10
   2  -4   0   17.60    2.80
  -2  -4   0   22.90    2.30
   2   4   0   17.30    2.70
  -2   4   0   22.70    3.00
  -2   4   0   23.50    3.40
  -2   4   0   20.50    3.30
  -2   4   0   26.80    4.00
   2   4   0   22.00    2.10
  -3  -4   0  901.51   18.70
  -3  -4   0  932.81   18.90
  -3  -4   0  923.91   21.20
   3  -4   0  924.01   22.10
   3  -4   0  938.11   22.20
   3  -4   0  913.81   21.10
   3  -4   0  923.11   21.30
   3   4   0  917.21   19.00
  -3   4   0  905.21   21.00
  -3   4   0  920.51   21.80
  -3   4   0  920.11   21.20
  -3   4   0  940.71   21.90
   4  -4   0 1524.95   33.50
   4  -4   0 1538.75   34.10
   4  -4   0 1493.95   34.80
  -4  -4   0 1571.34   33.30
  -4  -4   0 1563.64   31.10
  -4  -4   0 1516.35   30.70
   4  -4   0 1535.55   33.40
  -4   4   0 1509.85   33.40
  -4   4   0 1524.05   33.20
  -4   4   0 1548.25   34.30
   4   4   0 1514.35   30.90
  -4   4   0 1569.54   33.50
   4   4   0 1521.15   30.90
  -5  -4   0  267.37    9.80
   5  -4   0  237.78   12.10
  -5  -4   0  185.58   16.80
   5  -4   0  245.38   11.30
   5  -4   0  222.18   12.30
   5  -4   0  248.78   11.70
  -5  -4   0  226.38   12.30
  -5  -4   0  248.48    9.40
  -5   4   0  241.48   11.50
  -5   4   0  248.78   11.90
  -5   4   0  229.18   11.20
   5   4   0  253.87   10.30
  -5   4   0  233.28   15.80
   5   4   0  245.08    9.50
   6  -4   0   92.59   11.40
  -6  -4   0   69.99    7.80
   6  -4   0   81.99    9.80
  -6  -4   0   61.69    9.20
   6  -4   0   68.49    9.10
  -6  -4   0   72.69    7.30
  -6  -4   0   72.79    7.90
   6   4   0   78.19    9.30
  -6   4   0   65.19    8.70
   6   4   0   72.89    7.50
  -6   4   0   69.49    9.90
  -6   4   0   78.49   10.50
  -6   4   0   69.89    7.90
   7  -4   0    8.60    7.10
  -7  -4   0    9.00    7.40
   7  -4   0   26.50    7.30
   7  -4   0    2.90    9.10
  -7  -4   0   13.90    5.80
  -7  -4   0   22.60   10.20
  -7   4   0   12.10    8.70
  -7   4   0   15.50    7.70
   7   4   0    6.00    7.70
  -7   4   0   15.40    7.50
   7   4   0   11.00    5.90
  -7   4   0   10.80   10.00
  -8  -4   0   -9.40    7.00
  -8  -4   0   13.40    7.50
   8  -4   0   -1.70    8.20
   8  -4   0    9.90   10.30
   8  -4   0    8.40    8.30
  -8  -4   0    4.40   10.90
  -8  -4   0    8.60    8.10
   8   4   0   18.30    9.20
  -8   4   0   20.10    8.50
   8   4   0    5.40    6.90
  -8   4   0   -6.80    8.50
  -8   4   0    4.60   10.90
  -9  -4   0   -7.10    8.70
   9  -4   0   -4.50   11.00
  -9  -4   0    6.50    9.10
  -9  -4   0    5.90   12.10
   9  -4   0    3.50   10.10
  -9  -4   0   -4.00    9.40
  -9   4   0   19.70   10.70
   9   4   0   -1.00    8.40
  -9   4   0  -13.50   12.90
  -9   4   0   16.20   12.00
  -9   4   0    7.50    8.40
 -10  -4   0    5.50   11.10
  10  -4   0   12.90   13.70
  10  -4   0   20.80   12.90
 -10   4   0    5.60   14.50
 -10   4   0   18.50   13.20
  10   4   0   -3.40   11.20
   0  -5   0   -1.50    2.00
   0  -5   0   -2.00    1.30
   0  -5   0    0.40    1.50
   0  -5   0   -2.20    2.00
   0  -5   0    0.40    1.50
   0  -5   0   -0.30    1.20
   0   5   0   -1.60    1.50
   0   5   0   -0.10    1.70
   0   5   0    0.00    1.50
   0   5   0   -0.40    2.50
   0   5   0    2.30    2.00
  -1  -5   0  738.73   16.90
   1  -5   0  744.63   16.10
  -1  -5   0  717.93   16.00
   1  -5   0  744.53   15.80
  -1  -5   0  732.43   15.20
  -1  -5   0  739.53   16.40
   1  -5   0  739.93   17.10
   1  -5   0  740.63   17.70
   1  -5   0  726.43   15.60
  -1   5   0  730.83   17.60
   1   5   0  727.03   16.10
   1   5   0  728.63   16.30
  -1   5   0  730.13   17.00
  -1   5   0  737.23   16.00
  -1   5   0  725.03   15.60
  -1   5   0  743.53   15.20
   1   5   0  733.53   16.80
  -1   5   0  729.93   15.70
  -2  -5   0  448.16   10.70
  -2  -5   0  464.85   12.50
   2  -5   0  469.95   13.70
   2  -5   0  487.75   12.80
   2  -5   0  474.95   12.20
   2  -5   0  461.05   12.40
  -2  -5   0  480.65   12.90
  -2   5   0  467.15   13.00
   2   5   0  475.35   12.60
  -2   5   0  479.85   12.40
  -2   5   0  469.15   13.60
   2   5   0  475.95    9.70
   2   5   0  445.36    9.60
  -2   5   0  454.85   12.10
  -2   5   0  468.05   12.60
  -3  -5   0  632.14   13.40
  -3  -5   0  613.74   16.40
  -3  -5   0  625.24   13.20
   3  -5   0  640.94   16.60
   3  -5   0  623.64   17.50
  -3  -5   0  621.14   13.00
   3  -5   0  612.24   16.90
   3  -5   0  617.24   16.10
  -3   5   0  649.04   17.50
   3   5   0  635.44   13.80
  -3   5   0  620.44   16.80
  -3   5   0  602.54   16.00
  -3   5   0  612.04   16.30
   4  -5   0  300.97   12.20
  -4  -5   0  320.27   11.90
   4  -5   0  304.57   11.50
   4  -5   0  311.47   12.80
  -4  -5   0  304.87    9.20
   4  -5   0  304.47   12.10
   4   5   0  308.67    9.40
  -4   5   0  304.17   12.20
  -4   5   0  287.47   11.30
  -4   5   0  311.77   12.70
   4   5   0  307.17    9.60
  -4   5   0  312.17   12.10
  -5  -5   0  135.59    7.20
   5  -5   0  144.89    9.60
   5  -5   0  147.99   10.40
  -5  -5   0  131.69    9.90
  -5  -5   0  142.79    7.90
   5  -5   0  140.09   10.50
   5  -5   0  148.79   10.50
  -5   5   0  148.09   11.70
  -5   5   0  151.68   10.60
  -5   5   0  133.79   10.40
   5   5   0  147.79    8.60
   5   5   0  135.79    7.60
  -5   5   0  138.19    9.50
  -6  -5   0  142.29    9.40
   6  -5   0  157.98   12.80
   6  -5   0  142.79   11.40
  -6  -5   0  162.08   12.70
   6  -5   0  123.59   11.30
  -6  -5   0  147.79    9.00
  -6  -5   0  133.59   12.70
   6   5   0  144.19    8.60
  -6   5   0  151.48   11.40
  -6   5   0  131.49   12.80
   6   5   0  141.69   10.30
  -6   5   0  154.38   12.30
  -6   5   0  119.29   14.60
   7  -5   0   99.69   14.00
   7  -5   0  120.39   15.80
  -7  -5   0   87.09   10.90
  -7  -5   0  100.99   10.90
  -7  -5   0   95.49   13.60
   7  -5   0  134.29   17.20
  -7   5   0   89.39   15.10
   7   5   0   82.59   11.00
  -7   5   0  101.69   13.40
   7   5   0   91.69   11.50
  -7   5   0   93.69   12.90
  -7   5   0   97.29   12.80
   8  -5   0   58.49   10.50
   8  -5   0   66.99   12.30
  -8  -5   0   37.10   12.20
   8  -5   0   63.09   11.10
  -8  -5   0   54.89    9.00
  -8   5   0   41.50   12.60
   8   5   0   33.00    7.50
  -8   5   0   52.29   10.50
   8   5   0   47.90    9.70
  -8   5   0   51.39   11.30
   9  -5   0   43.40   12.70
  -9  -5   0    5.30    9.00
   9  -5   0   10.80   10.60
  -9  -5   0   17.60   13.40
  -9   5   0    3.20    8.60
  -9   5   0   16.90   13.60
   9   5   0   13.20    8.30
  -9   5   0   21.40   13.40
  -9   5   0   16.00   11.00
 -10  -5   0   12.80   11.90
  10  -5   0   33.00   15.70
  10  -5   0   16.90   13.10
  10   5   0   26.50   11.30
 -10   5   0   31.20   11.50
 -10   5   0   13.70   14.00
 -10   5   0   -5.30   15.80
   0  -6   0  991.70   22.40
   0  -6   0 1003.00   22.30
   0  -6   0 1000.70   20.40
   0  -6   0 1006.20   19.40
   0  -6   0 1019.60   21.00
   0  -6   0 1030.30   19.40
   0   6   0 1024.80   20.90
   0   6   0 1001.80   19.60
   0   6   0  984.40   22.20
   0   6   0 1016.70   22.60
   0   6   0 1042.30   20.60
   1  -6   0  690.73   15.40
  -1  -6   0  701.63   17.00
   1  -6   0  689.93   15.80
  -1  -6   0  704.03   16.30
   1  -6   0  703.83   15.30
  -1  -6   0  691.93   16.20
   1  -6   0  710.73   17.90
  -1  -6   0  699.93   15.00
   1  -6   0  706.23   17.10
  -1   6   0  708.23   15.60
   1   6   0  706.53   16.30
   1   6   0  698.23   16.90
   1   6   0  705.93   16.40
  -1   6   0  702.93   15.80
  -1   6   0  698.73   15.00
  -1   6   0  708.03   15.50
  -1   6   0  699.63   17.10
  -1   6   0  690.73   17.70
  -2  -6   0  412.26   10.70
  -2  -6   0  430.86   12.70
   2  -6   0  420.96   13.70
   2  -6   0  428.86   12.30
   2  -6   0  422.76   11.80
   2  -6   0  436.06   12.10
  -2  -6   0  437.66   12.50
  -2   6   0  418.86   11.90
   2   6   0  443.76   12.50
  -2   6   0  435.66   12.30
  -2   6   0  419.66   13.00
  -2   6   0  422.16   11.70
  -2   6   0  415.86   13.60
   3  -6   0 1137.79   26.60
  -3  -6   0 1143.99   22.20
   3  -6   0 1124.09   28.90
   3  -6   0 1151.78   27.20
  -3  -6   0 1123.59   26.60
  -3  -6   0 1131.09   21.90
  -3  -6   0 1189.08   27.60
  -3  -6   0 1100.59   22.90
   3  -6   0 1152.68   27.70
  -3   6   0 1107.79   26.10
   3   6   0 1174.18   26.80
  -3   6   0 1116.79   27.10
   3   6   0 1154.28   22.60
  -3   6   0 1150.38   26.30
  -3   6   0 1141.29   26.90
  -3   6   0 1114.09   27.80
   4  -6   0   44.70    5.90
  -4  -6   0   50.19    4.40
  -4  -6   0   41.70    4.60
   4  -6   0   52.69    6.90
   4  -6   0   52.09    6.90
   4  -6   0   51.09    6.50
  -4  -6   0   40.40    3.40
  -4  -6   0   43.50    5.50
  -4   6   0   58.79    7.00
  -4   6   0   46.90    5.90
  -4   6   0   56.39    8.20
   4   6   0   48.70    5.30
  -4   6   0   36.00    5.20
   4   6   0   44.50    4.90
  -5  -6   0  322.37   10.80
  -5  -6   0  318.07   10.20
   5  -6   0  329.57   14.50
   5  -6   0  324.07   14.60
   5  -6   0  333.77   13.60
  -5  -6   0  321.07   13.80
   5  -6   0  313.07   14.70
  -5   6   0  334.17   14.30
  -5   6   0  319.57   14.50
   5   6   0  324.97   10.90
   5   6   0  323.97   11.70
  -5   6   0  332.07   15.60
   6  -6   0   52.99    7.60
  -6  -6   0   61.49    8.30
   6  -6   0   42.80    8.50
   6  -6   0   60.29    8.60
  -6  -6   0   39.00    8.20
  -6  -6   0   50.69    5.90
   6  -6   0   44.50    8.60
  -6   6   0   58.39   10.30
  -6   6   0   47.40    9.10
  -6   6   0   52.49    8.80
   6   6   0   50.99    6.80
  -6   6   0   49.20    7.90
   6   6   0   53.89    6.10
   7  -6   0   48.80   11.60
  -7  -6   0   51.49    9.00
  -7  -6   0   58.09   11.90
   7  -6   0   72.09   11.10
   7  -6   0   46.90    9.00
  -7   6   0   49.70   10.70
  -7   6   0   52.09   10.80
   7   6   0   50.89    6.40
  -7   6   0   51.49    9.70
   7   6   0   53.89    8.40
  -7   6   0   41.60   10.90
   8  -6   0   36.20   11.90
  -8  -6   0   39.80    8.10
   8  -6   0   47.00   12.80
  -8  -6   0   57.79    8.70
  -8  -6   0   21.60   13.00
   8  -6   0   29.40   10.50
   8   6   0   30.90    8.00
  -8   6   0   29.70   10.70
  -8   6   0   59.59   12.90
  -8   6   0   61.59   13.20
   8   6   0   48.60   11.70
   9  -6   0  -22.20   10.10
  -9  -6   0    0.10    9.30
  -9  -6   0   -0.10    9.30
  -9  -6   0   24.60   15.60
   9  -6   0   15.50   13.50
   9   6   0   -1.30    9.40
  -9   6   0   15.50    9.50
  -9   6   0   20.20   17.10
  -9   6   0    3.30   11.70
  -9   6   0   -6.60   14.00
 -10  -6   0    5.70   11.70
  10  -6   0   27.40   16.90
  10  -6   0  -23.00   13.30
 -10   6   0    6.50   17.30
 -10   6   0  -17.00   13.90
  10   6   0   -2.10   15.60
 -10   6   0   24.90   11.10
   0  -7   0    1.40    2.10
   0  -7   0    0.40    1.60
   0  -7   0    2.00    2.70
   0  -7   0    0.60    1.60
   0  -7   0    0.60    2.80
   0  -7   0    1.50    2.10
   0   7   0    1.30    2.00
   0   7   0   -3.80    3.00
   0   7   0    3.50    2.90
   0   7   0   -0.40    2.20
   0   7   0    0.30    2.00
   1  -7   0 1041.20   24.50
  -1  -7   0 1041.70   23.60
  -1  -7   0 1042.60   22.70
  -1  -7   0 1013.20   22.80
   1  -7   0 1003.60   21.40
   1  -7   0 1060.99   23.90
   1  -7   0 1036.00   22.10
   1  -7   0 1058.09   21.40
  -1  -7   0 1003.20   21.00
  -1   7   0 1020.20   21.60
   1   7   0 1028.10   23.00
   1   7   0 1056.39   22.60
  -1   7   0 1028.70   22.00
  -1   7   0 1039.60   23.80
  -1   7   0 1002.80   24.30
  -1   7   0 1020.50   21.30
   1   7   0  999.40   23.30
  -1   7   0 1040.80   21.50
  -2  -7   0  818.92   20.10
   2  -7   0  792.82   22.00
   2  -7   0  798.12   19.60
  -2  -7   0  796.32   18.10
  -2  -7   0  804.62   20.80
   2  -7   0  796.12   19.10
   2  -7   0  799.62   19.40
  -2  -7   0  763.72   18.40
  -2   7   0  801.12   21.70
  -2   7   0  811.32   18.00
  -2   7   0  797.82   20.60
   2   7   0  843.52   21.60
  -2   7   0  810.42   20.20
  -2   7   0  796.02   20.80
  -2   7   0  812.32   23.10
  -3  -7   0   73.59    7.10
   3  -7   0   71.09    8.10
  -3  -7   0   63.59    4.60
   3  -7   0   54.69    6.70
   3  -7   0   62.59    6.90
   3  -7   0   71.79    6.50
  -3  -7   0   66.19    7.10
   3   7   0   65.79    4.00
  -3   7   0   73.29    7.10
   3   7   0   63.29    3.80
   3   7   0   64.89    6.50
  -3   7   0   69.29    7.10
  -3   7   0   78.09    8.50
  -3   7   0   65.59    6.40
  -3   7   0   76.59    7.40
  -4  -7   0   66.29    4.80
   4  -7   0   74.39    7.60
   4  -7   0   59.59    7.10
  -4  -7   0   63.59    7.90
  -4  -7   0   57.09    4.10
   4  -7   0   64.19    8.70
  -4  -7   0   61.89    4.30
   4  -7   0   56.89    6.90
  -4   7   0   77.19   10.60
  -4   7   0   61.79    7.30
  -4   7   0   54.29    7.60
   4   7   0   61.89    5.90
  -4   7   0   72.59    8.70
   4   7   0   63.99    5.50
  -4   7   0   65.29    7.30
  -5  -7   0   64.49    5.90
   5  -7   0   75.99   10.70
   5  -7   0   71.39    8.10
  -5  -7   0   71.89    6.90
  -5  -7   0   73.39    8.30
   5  -7   0   65.09    8.40
   5  -7   0   69.89    8.70
  -5   7   0   70.39    8.40
   5   7   0   67.79    7.50
  -5   7   0   69.39    7.80
   5   7   0   67.79    6.60
  -5   7   0   80.29    9.80
  -5   7   0   83.69   11.50
  -6  -7   0  467.45   19.60
   6  -7   0  415.66   20.30
  -6  -7   0  488.65   18.70
   6  -7   0  471.25   24.90
   6  -7   0  465.05   19.90
  -6  -7   0  479.05   14.30
  -6  -7   0  467.95   13.70
   6  -7   0  494.85   19.80
  -6   7   0  441.26   18.40
   6   7   0  462.65   15.50
  -6   7   0  448.76   19.60
  -6   7   0  466.35   20.60
   6   7   0  451.65   14.40
  -6   7   0  470.45   20.20
  -7  -7   0   63.19    9.40
   7  -7   0   58.79   11.90
  -7  -7   0   41.00    8.20
   7  -7   0   32.60   18.80
   7  -7   0   47.10    9.00
  -7  -7   0   42.80    6.60
  -7  -7   0   59.69   12.10
  -7   7   0   46.80   11.30
   7   7   0   74.19    8.80
  -7   7   0   54.99   11.10
  -7   7   0   48.60    9.40
  -7   7   0   70.59   12.30
   7   7   0   58.19    8.80
   8  -7   0  -12.20    9.10
  -8  -7   0   -4.70    8.80
  -8  -7   0    6.20    6.60
   8  -7   0    4.90   10.40
   8  -7   0   24.90   12.10
  -8  -7   0   21.40    7.90
  -8  -7   0   28.20   13.60
  -8   7   0   22.20   10.00
  -8   7   0    3.50   11.20
   8   7   0   21.90    7.40
  -8   7   0   16.80   11.20
  -8   7   0   10.20   12.50
   9  -7   0   33.30   15.30
   9  -7   0   22.30   12.00
  -9  -7   0    2.50   18.90
  -9  -7   0   30.20    9.90
  -9  -7   0   24.60    9.80
  -9   7   0   -1.50   11.90
   9   7   0   -3.60    9.00
  -9   7   0  -20.10   14.60
  10  -7   0    3.90   14.50
  10  -7   0    2.10   17.70
 -10  -7   0   17.40   11.90
 -10   7   0   59.09   15.30
 -10   7   0   -6.40   17.50
   0  -8   0  767.52   17.70
   0  -8   0  710.63   16.80
   0  -8   0  696.93   15.20
   0  -8   0  728.93   15.20
   0  -8   0  723.13   19.90
   0  -8   0  729.23   19.40
   0   8   0  737.63   16.30
   0   8   0  757.82   20.60
   0   8   0  728.83   18.10
   0   8   0  743.53   20.80
   0   8   0  711.63   17.40
  -1  -8   0 1651.93   35.50
  -1  -8   0 1636.74   34.10
   1  -8   0 1631.94   36.70
   1  -8   0 1614.34   35.50
   1  -8   0 1620.94   32.50
   1  -8   0 1623.84   33.40
  -1  -8   0 1623.64   32.40
  -1  -8   0 1615.94   35.00
   1  -8   0 1606.34   32.30
   1   8   0 1618.74   33.80
  -1   8   0 1651.13   32.60
  -1   8   0 1627.94   32.40
   1   8   0 1654.23   34.60
   1   8   0 1631.94   35.20
  -1   8   0 1600.54   35.50
  -1   8   0 1631.64   32.50
  -1   8   0 1652.53   33.10
  -1   8   0 1631.74   36.20
   2  -8   0  512.85   14.10
   2  -8   0  501.25   13.50
  -2  -8   0  515.95   14.90
   2  -8   0  481.95   16.50
  -2  -8   0  487.95   13.50
  -2  -8   0  491.15   15.40
   2  -8   0  508.45   14.50
  -2  -8   0  487.65   12.60
  -2   8   0  488.65   14.20
  -2   8   0  497.95   16.40
  -2   8   0  494.55   13.60
   2   8   0  494.55   14.60
  -2   8   0  503.35   15.40
  -2   8   0  511.45   12.30
  -2   8   0  487.35   13.80
  -3  -8   0   62.89    5.20
   3  -8   0   75.89    6.70
   3  -8   0   61.19    7.10
   3  -8   0   71.49    7.80
  -3  -8   0   77.19    8.00
  -3  -8   0   71.99    7.80
   3  -8   0   64.99    8.30
  -3   8   0   66.79    7.60
   3   8   0   68.49    6.90
  -3   8   0   64.69    7.60
  -3   8   0   62.39    6.80
  -3   8   0   79.89    9.40
  -3   8   0   69.29    7.40
   3   8   0   65.39    3.80
   4  -8   0  261.87   11.40
  -4  -8   0  246.48    8.00
   4  -8   0  267.67   13.80
  -4  -8   0  245.38   15.00
   4  -8   0  267.67   13.00
   4  -8   0  251.77   12.80
  -4  -8   0  273.87   12.50
  -4   8   0  261.57   13.70
  -4   8   0  267.87   14.20
   4   8   0  273.87    8.30
  -4   8   0  244.98   12.70
   4   8   0  208.48   10.30
  -4   8   0  258.77   12.50
  -4   8   0  275.17   11.80
   5  -8   0   30.70    8.00
   5  -8   0   24.20    5.60
  -5  -8   0   14.20    3.70
   5  -8   0   17.80    6.50
   5  -8   0   16.30    5.60
  -5  -8   0   19.50    6.10
  -5  -8   0   19.70    3.40
  -5   8   0   14.80    6.00
  -5   8   0   22.80    6.20
  -5   8   0   14.40    8.20
   5   8   0   15.90    4.70
  -5   8   0   11.70    7.00
   5   8   0   12.80    3.50
  -5   8   0    9.40    6.90
  -6  -8   0   30.80    5.10
   6  -8   0   27.60    9.90
   6  -8   0   16.60    7.90
  -6  -8   0   11.40    4.30
  -6  -8   0   34.70    8.60
   6  -8   0   27.60    9.70
   6  -8   0   17.80    7.40
  -6   8   0   23.90   11.10
   6   8   0   26.80    5.90
  -6   8   0   29.80   10.30
  -6   8   0   33.50    9.70
  -6   8   0   42.40   11.80
   6   8   0   20.60    7.30
  -7  -8   0   48.30    6.70
  -7  -8   0   36.90   11.60
   7  -8   0   39.30   11.80
   7  -8   0   53.99   11.10
  -7  -8   0   41.20    5.80
   7  -8   0   51.49    9.40
  -7   8   0   36.10   11.00
  -7   8   0   45.80   11.00
   7   8   0   55.19    8.50
  -7   8   0   42.30   12.60
   7   8   0   34.60    6.10
  -7   8   0   42.60    9.70
   8  -8   0   86.99   14.30
  -8  -8   0   68.99   14.80
  -8  -8   0   72.49    8.50
  -8  -8   0   71.89    9.30
   8  -8   0   53.49   11.20
   8  -8   0   69.09   14.90
  -8   8   0   63.09   11.90
   8   8   0   54.19    8.00
  -8   8   0   82.09   12.10
  -8   8   0   70.69   15.00
   9  -8   0    1.50   13.50
   9  -8   0   41.50   12.70
  -9  -8   0   16.30    9.40
   9   8   0   -0.10    8.00
  -9   8   0  -19.20   14.90
  -9   8   0   10.80   12.20
   0  -9   0   -1.80    2.30
   0  -9   0    2.50    3.70
   0  -9   0    1.20    3.20
   0  -9   0    1.50    2.90
   0  -9   0    1.90    2.10
   0  -9   0   -0.20    1.80
   0   9   0    1.90    2.60
   0   9   0    0.00    2.60
   0   9   0    1.20    3.30
   0   9   0    0.10    3.90
   0   9   0   -2.30    2.50
   1  -9   0  719.53   19.70
  -1  -9   0  689.03   16.30
   1  -9   0  702.53   16.40
  -1  -9   0  721.73   18.90
   1  -9   0  726.23   20.50
   1  -9   0  724.13   16.20
   1  -9   0  711.23   17.30
  -1  -9   0  718.03   18.20
  -1  -9   0  708.03   19.40
  -1   9   0  708.83   20.40
  -1   9   0  707.63   17.20
  -1   9   0  697.73   16.70
  -1   9   0  701.83   19.40
  -1   9   0  705.13   16.70
  -1   9   0  705.53   16.40
   1   9   0  707.73   18.90
   1   9   0  679.33   19.10
   1   9   0  715.93   17.90
   2  -9   0  154.68    8.40
  -2  -9   0  147.39    7.70
   2  -9   0  145.19   10.20
   2  -9   0  155.28    7.60
   2  -9   0  150.08    8.20
  -2  -9   0  157.38    6.80
  -2  -9   0  151.28    9.70
  -2  -9   0  159.08    8.70
  -2   9   0  152.08    6.50
  -2   9   0  154.98    7.70
  -2   9   0  150.68    9.20
   2   9   0  154.78    8.80
  -2   9   0  164.58   11.40
  -2   9   0  149.99    8.30
  -2   9   0  165.58    8.50
   3  -9   0  137.79    9.10
   3  -9   0  148.39   10.80
   3  -9   0  142.59    8.40
  -3  -9   0  150.68   10.00
  -3  -9   0  143.49    7.40
  -3  -9   0  151.58    7.50
   3  -9   0  143.29    9.40
  -3  -9   0  129.59   16.20
  -3   9   0  150.08   11.70
  -3   9   0  153.08    9.80
  -3   9   0  144.29    9.60
  -3   9   0  142.79    8.60
  -3   9   0  156.58    9.80
   3   9   0  143.19    9.30
  -3   9   0  135.69    6.40
   4  -9   0   20.10    5.50
  -4  -9   0   20.50    3.70
   4  -9   0   32.20    6.30
   4  -9   0   16.00    6.20
  -4  -9   0   17.00    5.80
  -4  -9   0   20.00    6.50
   4  -9   0   26.80    7.90
  -4   9   0   13.40    6.30
   4   9   0   17.50    2.70
   4   9   0   17.80    3.20
  -4   9   0   17.80    5.40
  -4   9   0   20.10    5.20
  -4   9   0   18.20    6.10
  -4   9   0   15.30    7.20
  -5  -9   0   16.20    7.40
   5  -9   0   19.90    7.30
   5  -9   0   22.60    7.20
   5  -9   0   24.10    7.60
  -5  -9   0   23.70    7.20
   5  -9   0   20.00    7.60
  -5  -9   0   22.70    3.40
   5   9   0   17.80    4.50
  -5   9   0   28.70    8.10
  -5   9   0   21.90    9.40
  -5   9   0   13.70    7.10
  -5   9   0   23.70    6.70
   6  -9   0  212.28   17.90
  -6  -9   0  199.38   10.10
   6  -9   0  170.58   17.60
   6  -9   0  210.78   14.80
  -6  -9   0  174.78   16.70
   6  -9   0  186.08   16.20
  -6  -9   0  198.68    9.10
  -6   9   0  181.88   16.60
  -6   9   0  200.28   18.60
  -6   9   0  215.38   17.60
   6   9   0  198.48   11.40
  -6   9   0  209.98   15.20
  -6   9   0  187.68   14.80
   7  -9   0    7.80    8.60
  -7  -9   0  -12.80   11.00
  -7  -9   0    7.60    5.30
   7  -9   0   31.20   12.60
   7  -9   0    8.00    7.50
  -7  -9   0    7.10    5.20
   7  -9   0   14.10   10.20
   7   9   0   17.70    7.80
  -7   9   0   -4.80   14.80
  -7   9   0   -0.60   11.50
  -7   9   0   10.40   10.50
   7   9   0    6.30    5.80
  -7   9   0   16.10    8.80
  -7   9   0    3.20    7.80
   8  -9   0   18.90   14.20
  -8  -9   0   56.49   14.70
   8  -9   0   54.29   13.10
  -8  -9   0   53.29    7.80
   8  -9   0   32.70   10.70
  -8  -9   0   37.30    6.90
   8   9   0   23.60    7.40
  -8   9   0   51.19   14.70
  -8   9   0   47.40   10.00
  -8   9   0   39.80   11.90
  -9  -9   0    5.30    9.20
   9  -9   0  -12.50   11.20
   9  -9   0  -15.30   14.50
  -9   9   0  -19.70   12.60
   0 -10   0  242.18    7.20
   0 -10   0  236.58   11.50
   0 -10   0  244.48    7.10
   0 -10   0  238.68    8.60
   0 -10   0  219.28   11.50
   0 -10   0  247.48    9.70
   0  10   0  245.48   11.80
   0  10   0  234.48    7.90
   0  10   0  250.17    9.40
   0  10   0  246.98   11.30
   0  10   0  252.27    8.90
   1 -10   0  237.18    9.30
  -1 -10   0  224.48    8.20
   1 -10   0  242.48   12.10
  -1 -10   0  242.88   10.70
   1 -10   0  243.08    8.40
  -1 -10   0  232.58   12.50
  -1 -10   0  230.08   10.20
   1 -10   0  218.48   17.10
   1 -10   0  233.18    8.10
  -1  10   0  229.28    8.50
  -1  10   0  226.18    8.40
  -1  10   0  234.88   11.30
   1  10   0  244.08   11.10
  -1  10   0  212.48   14.00
  -1  10   0  234.68    9.10
  -1  10   0  235.98    9.50
   1  10   0  236.28   11.00
   1  10   0  221.08    9.80
   2 -10   0   35.50    6.90
  -2 -10   0   37.20    4.30
   2 -10   0   31.90    4.70
  -2 -10   0   28.30    5.30
  -2 -10   0   29.10    6.60
  -2 -10   0   42.30    5.40
   2 -10   0   31.50    4.40
   2 -10   0   37.90    5.30
  -2  10   0   29.20    3.50
  -2  10   0   41.70    6.00
  -2  10   0   34.40    5.20
  -2  10   0   41.80    7.90
   2  10   0   33.10    5.30
  -2  10   0   31.80    4.60
   3 -10   0  166.68   10.80
  -3 -10   0  140.29    8.20
   3 -10   0  151.68   12.50
   3 -10   0  155.68    9.70
  -3 -10   0  170.48   12.00
  -3 -10   0  163.28   11.50
  -3 -10   0  161.48    8.40
   3 -10   0  158.38   10.60
  -3  10   0  159.18   11.10
   3  10   0  142.59   10.20
  -3  10   0  131.09    7.20
  -3  10   0  155.28   10.00
  -3  10   0  147.79   13.40
  -3  10   0  163.28   10.60
  -3  10   0  168.08   11.50
  -4 -10   0    5.00    6.00
   4 -10   0   -3.30    5.10
   4 -10   0   -2.50    4.40
  -4 -10   0   -1.80    6.00
   4 -10   0    4.40    5.60
  -4 -10   0   -2.00    3.20
   4 -10   0    3.80    6.10
  -4  10   0    6.00    5.20
  -4  10   0    2.60    6.00
  -4  10   0    5.80    8.10
  -4  10   0   -0.90    3.00
  -4  10   0    1.50    4.90
  -4  10   0    0.80    5.70
  -5 -10   0   40.60    4.40
  -5 -10   0   44.20    9.10
   5 -10   0   45.80   10.40
   5 -10   0   40.40    7.60
  -5 -10   0   37.40    8.60
   5 -10   0   35.10    8.20
   5 -10   0   49.30    9.20
  -5  10   0   57.69    9.10
  -5  10   0   49.10    9.40
  -5  10   0   37.60   11.30
   5  10   0   44.00    4.50
  -5  10   0   40.40    8.80
  -5  10   0   50.79   10.00
   5  10   0   59.39    7.30
   6 -10   0   26.90    8.90
   6 -10   0   29.10    7.60
   6 -10   0   19.20    9.80
   6 -10   0   43.00   11.10
  -6 -10   0   23.50    9.20
  -6  10   0   18.30    9.50
  -6  10   0   29.30   11.80
  -6  10   0   32.30    8.80
   6  10   0   24.30    5.90
  -6  10   0   32.20    8.30
   7 -10   0  111.59   14.60
  -7 -10   0   94.69    9.00
   7 -10   0   77.49   12.60
   7 -10   0  129.39   15.90
  -7 -10   0   89.09    9.40
  -7 -10   0  111.49   15.40
  -7 -10   0   56.39   12.30
   7 -10   0   96.99   11.90
   7  10   0   82.29   10.30
   7  10   0  112.09   12.20
  -7  10   0   97.09   12.50
  -7  10   0  105.09   12.50
  -7  10   0  110.79   16.40
  -7  10   0  118.29   13.30
   8 -10   0   15.20   11.30
  -8 -10   0   44.20    7.00
  -8 -10   0   60.29    7.70
   8 -10   0   24.70   15.70
  -8 -10   0   31.70   15.50
   8 -10   0   49.10   14.70
  -8  10   0   49.70   13.90
  -8  10   0   53.99   11.80
  -8  10   0   46.10   19.10
  -9 -10   0    9.50    9.20
   9 -10   0   36.00   13.30
   9 -10   0  -25.30   16.40
  -9  10   0   12.80   12.60
  -9  10   0   -7.00   14.00
   0 -11   0    1.50    2.10
   0 -11   0   -0.30    3.20
   0 -11   0   -1.70    4.40
   0 -11   0    1.20    4.40
   0 -11   0    5.30    3.60
   0 -11   0   -1.00    3.70
   0  11   0    2.60    4.00
   0  11   0   -4.10    3.50
   0  11   0   -0.50    3.10
   0  11   0   -1.50    3.00
  -1 -11   0  497.55   16.70
   1 -11   0  497.65   13.30
  -1 -11   0  509.25   15.70
   1 -11   0  495.35   13.10
   1 -11   0  488.55   18.00
   1 -11   0  507.05   14.70
  -1 -11   0  496.95   17.50
  -1 -11   0  483.55   13.50
   1 -11   0  490.45   17.60
   1  11   0  490.35   11.00
   1  11   0  509.85   17.20
  -1  11   0  511.65   14.40
   1  11   0  496.85   15.80
  -1  11   0  503.55   14.80
  -1  11   0  487.45   14.20
   1  11   0  484.75   17.40
  -1  11   0  510.15   18.90
  -1  11   0  491.45   13.90
  -1  11   0  515.55   17.80
  -2 -11   0   74.69    8.50
   2 -11   0   75.69    8.20
  -2 -11   0   72.09    6.30
  -2 -11   0   59.39    6.90
   2 -11   0   70.09    8.10
   2 -11   0   59.79    6.70
  -2 -11   0   64.99    8.00
   2 -11   0   83.49   10.50
  -2  11   0   67.79    6.80
   2  11   0   74.29    8.40
  -2  11   0   74.79    8.00
  -2  11   0   71.59    8.30
  -2  11   0   67.99    7.00
  -2  11   0   83.69   11.80
  -2  11   0   66.69    6.20
   3 -11   0    4.90    5.00
  -3 -11   0   16.70    6.60
  -3 -11   0   13.00    4.40
   3 -11   0    1.40    5.30
  -3 -11   0   16.00    6.10
   3 -11   0   11.90    4.60
  -3 -11   0   13.00    3.80
   3 -11   0   12.10    6.60
  -3  11   0    6.10    4.50
  -3  11   0    3.60    5.00
  -3  11   0   10.60    3.00
  -3  11   0   14.50    5.90
  -3  11   0   10.10    7.90
  -3  11   0   13.40    5.40
   3  11   0   18.70    5.20
  -4 -11   0   52.49    6.20
   4 -11   0   58.29    8.50
  -4 -11   0   64.09    6.90
   4 -11   0   56.39    7.90
   4 -11   0   67.49    8.40
  -4 -11   0   36.00    8.60
  -4 -11   0   66.19    9.60
   4 -11   0   62.99   10.40
  -4  11   0   49.00    6.10
  -4  11   0   58.59   11.10
  -4  11   0   61.39    8.50
  -4  11   0   54.99    7.30
  -4  11   0   48.60    7.40
  -4  11   0   61.19    8.70
  -5 -11   0   24.70    4.80
  -5 -11   0   23.10    8.70
   5 -11   0   39.20   10.60
   5 -11   0   30.50    7.60
  -5 -11   0   30.10    9.40
   5 -11   0   20.90    9.60
   5 -11   0   29.00    9.30
  -5  11   0   21.40    7.50
  -5  11   0   25.90    7.90
  -5  11   0   18.30    4.20
  -5  11   0   30.40    9.00
  -5  11   0   17.00   10.80
  -6 -11   0   47.00   10.70
   6 -11   0   56.69   11.70
   6 -11   0   65.49   12.80
  -6 -11   0   32.60    9.70
   6 -11   0   33.50    9.70
   6 -11   0   53.39    9.00
   6  11   0   56.09    6.40
  -6  11   0   52.89   12.90
  -6  11   0   43.10    9.80
   6  11   0   52.49    6.90
  -6  11   0   61.09   10.10
  -6  11   0   31.60   10.20
   7 -11   0   35.80   11.40
  -7 -11   0    3.80   13.10
  -7 -11   0   24.30   11.00
   7 -11   0   64.59   14.20
   7 -11   0   24.80   14.50
   7 -11   0   20.20    8.70
  -7  11   0   14.30    9.20
   7  11   0   35.50    7.80
  -7  11   0   33.60   10.40
  -7  11   0   30.20   12.40
   8 -11   0    2.70   14.40
  -8 -11   0  -10.70   15.00
   8 -11   0   28.40   11.00
   8 -11   0   -5.30   16.50
  -8  11   0   21.10   12.60
  -8  11   0  -14.40   10.40
  -9 -11   0   25.10    8.90
   9 -11   0   10.60   18.50
  -9  11   0   28.30   15.70
   0 -12   0   -1.60    5.40
   0 -12   0    4.60    4.30
   0 -12   0   14.60    2.50
   0 -12   0   11.40    5.80
   0 -12   0   16.60    4.00
   0 -12   0   11.90    3.20
   0  12   0    6.50    3.50
   0  12   0   12.20    5.60
   0  12   0    8.50    6.50
   0  12   0   11.90    4.00
   0  12   0   11.50    4.30
  -1 -12   0   89.09    9.50
   1 -12   0   88.49   10.70
   1 -12   0   92.49    7.40
  -1 -12   0  106.79   11.70
   1 -12   0  103.39    6.20
  -1 -12   0   94.19    6.90
   1 -12   0   82.29    6.50
   1 -12   0   89.39   11.60
  -1 -12   0   71.09   12.30
  -1  12   0   93.99    8.00
  -1  12   0  101.19   10.00
  -1  12   0   90.39   11.90
  -1  12   0   91.29    7.80
   1  12   0  103.39    8.50
   1  12   0   88.69   10.10
  -1  12   0   82.79    7.10
  -1  12   0  102.09    7.10
   2 -12   0   -1.10    4.90
  -2 -12   0   10.30    5.50
   2 -12   0    3.60    3.50
   2 -12   0    3.50    6.40
  -2 -12   0   10.10    3.80
  -2 -12   0    3.00    5.00
  -2 -12   0    4.80    6.00
   2 -12   0   12.10    4.50
  -2  12   0    4.00    3.20
  -2  12   0   -0.40    5.10
   2  12   0    1.90    4.70
  -2  12   0   12.60    5.00
  -2  12   0    5.40    7.50
  -2  12   0    6.70    4.20
  -2  12   0    5.30    5.30
   3 -12   0   48.50    7.30
   3 -12   0   49.80    7.40
   3 -12   0   59.59    9.60
  -3 -12   0   48.80    8.70
  -3 -12   0   54.89    5.80
   3 -12   0   69.99    8.30
  -3 -12   0   59.99    8.50
  -3 -12   0   52.19    6.80
  -3  12   0   51.39   10.10
  -3  12   0   52.69    8.00
  -3  12   0   51.99    8.10
  -3  12   0   49.60    7.50
  -3  12   0   48.60    6.20
   3  12   0   45.80    7.10
  -3  12   0   58.19    6.90
  -4 -12   0    5.50    9.20
   4 -12   0   22.60   10.60
   4 -12   0   12.00    8.70
   4 -12   0    9.80    6.80
  -4 -12   0   11.20    6.00
  -4 -12   0   11.90    8.60
  -4 -12   0   21.10    5.60
   4 -12   0   27.00    9.00
  -4  12   0   18.30    7.40
  -4  12   0   10.00    4.00
  -4  12   0   10.60    7.70
  -4  12   0   17.10    8.10
  -4  12   0   13.70    6.90
  -4  12   0    4.60   10.50
  -5 -12   0   41.10   10.30
  -5 -12   0   46.00    6.70
   5 -12   0   37.80    7.90
  -5 -12   0   43.50    5.70
   5 -12   0   46.60    9.40
  -5 -12   0   33.90    9.20
   5 -12   0   37.90    9.60
  -5  12   0   28.30    7.50
  -5  12   0   46.30    9.70
  -5  12   0   38.60   11.40
  -5  12   0   46.30    8.00
  -5  12   0   35.00    4.70
  -6 -12   0  106.09   11.90
   6 -12   0  133.19   17.30
   6 -12   0  113.79   15.70
  -6 -12   0  118.89   14.10
   6 -12   0  104.19   13.70
   6 -12   0  130.39   19.00
  -6  12   0  123.59   15.80
   6  12   0  120.79    7.50
  -6  12   0  137.89   20.10
  -6  12   0  124.49   16.50
   6  12   0  121.29    9.30
  -6  12   0  136.39   17.80
  -6  12   0  135.49    9.00
   7 -12   0   18.30   10.10
  -7 -12   0    7.40   14.10
   7 -12   0   20.40   11.30
   7 -12   0   -5.80   12.20
   7 -12   0   27.50   15.20
   7  12   0   38.10    8.30
  -7  12   0   25.40   11.60
   7  12   0    6.60    4.60
  -7  12   0   49.20   12.50
  -7  12   0   15.90   10.30
   8 -12   0    5.60   14.90
  -8 -12   0  -22.10   16.50
   8 -12   0  -10.00   11.30
   8 -12   0  -11.90   17.00
  -8  12   0   -8.50   13.00
  -8  12   0    7.50   12.40
   0 -13   0    1.20    4.10
   0 -13   0   -7.90    6.10
   0 -13   0    4.90    6.00
   0 -13   0    0.40    2.90
   0 -13   0    1.30    5.40
   0  13   0   -1.70    5.10
   0  13   0    1.60    7.10
   0  13   0   -2.90    4.40
   0  13   0    1.70    3.90
   0  13   0    3.70    4.30
   1 -13   0    0.70    6.40
   1 -13   0    4.60    6.70
  -1 -13   0    7.40    5.60
   1 -13   0    0.50    4.40
   1 -13   0    6.40    3.90
   1 -13   0    3.00    3.50
  -1 -13   0    1.50    5.20
  -1 -13   0    4.00    7.00
  -1 -13   0    0.70    3.50
  -1  13   0   -1.00    9.40
  -1  13   0    3.60    4.10
  -1  13   0   -1.00    5.00
   1  13   0    0.00    4.50
  -1  13   0    2.20    4.50
  -1  13   0   -3.70    3.90
   1  13   0   -0.60    6.00
  -1  13   0    5.30    8.10
  -2 -13   0   25.00    4.70
  -2 -13   0   22.40    8.30
   2 -13   0   41.20    9.30
   2 -13   0   30.10    5.80
   2 -13   0   25.30    5.20
  -2 -13   0   29.00    6.50
  -2 -13   0   21.40    6.70
   2 -13   0   18.40    5.80
  -2  13   0   26.90    6.10
  -2  13   0   34.10    9.70
  -2  13   0   32.50    5.90
  -2  13   0   20.90    4.30
  -2  13   0   34.50    7.00
   2  13   0   27.40    5.90
  -2  13   0   31.30    7.30
   3 -13   0  118.49   12.10
  -3 -13   0   97.99   11.90
   3 -13   0   98.59    9.80
  -3 -13   0   85.29    8.40
   3 -13   0   76.59   12.00
   3 -13   0   95.59   10.30
  -3 -13   0   84.99   10.20
  -3 -13   0   88.19   10.60
  -3  13   0   82.29    7.80
  -3  13   0  114.89   16.70
  -3  13   0   99.19   10.90
   3  13   0   88.09   10.40
  -3  13   0   86.19   10.60
  -3  13   0   88.69   11.60
  -3  13   0  103.19    9.90
  -4 -13   0   39.80    9.00
   4 -13   0   24.20    6.30
  -4 -13   0   23.50    6.00
   4 -13   0   13.20    8.20
  -4 -13   0   19.00    5.20
  -4 -13   0   16.10    9.60
   4 -13   0   20.60    7.90
   4 -13   0   17.80    8.80
  -4  13   0   12.50    7.50
  -4  13   0   15.60    6.80
  -4  13   0   24.30    7.90
  -4  13   0   28.30    4.50
  -4  13   0   15.90    8.00
  -5 -13   0    4.40    5.30
  -5 -13   0   14.90    6.30
   5 -13   0    0.00    7.10
  -5 -13   0    5.40    8.80
   5 -13   0   24.20   10.50
   5 -13   0   10.90    8.70
  -5 -13   0    4.90   10.20
   5 -13   0  -22.10   16.70
  -5  13   0   28.20   12.60
  -5  13   0    7.00    8.40
  -5  13   0   14.50    9.30
  -5  13   0    6.80    8.10
  -5  13   0   -0.70    4.60
  -6 -13   0   22.60   11.00
   6 -13   0    8.50    8.30
   6 -13   0   15.60    9.60
   6 -13   0   14.20   11.90
   6 -13   0   12.30   13.00
  -6 -13   0    6.60    7.20
  -6  13   0   14.40    4.80
  -6  13   0    3.10    8.40
   7 -13   0   14.20   14.30
   7 -13   0    4.30   12.00
   7 -13   0    2.40    9.90
  -7 -13   0  -18.00   14.20
   7 -13   0    6.10   15.90
  -7  13   0   12.00   12.00
  -7  13   0    7.40    5.80
  -7  13   0   20.70   10.80
   8 -13   0   14.00   16.30
  -8 -13   0    7.50   17.60
   8 -13   0   26.70   18.90
  -8  13   0    2.90   14.30
   8  13   0   -7.30   12.80
   0 -14   0   50.79    9.80
   0 -14   0   37.10    7.40
   0 -14   0   54.79   10.20
   0 -14   0   50.79    6.70
   0  14   0   60.89   11.90
   0  14   0   45.90    7.10
   0  14   0   48.50    7.50
   0  14   0   51.09    9.50
   0  14   0   51.49    6.40
  -1 -14   0   45.70    8.20
   1 -14   0   31.80    8.60
  -1 -14   0   52.59   10.00
  -1 -14   0   45.80    6.00
   1 -14   0   56.09   11.00
   1 -14   0   45.50    5.40
  -1 -14   0   51.19   10.00
   1 -14   0   43.90    5.80
   1 -14   0   46.10    7.10
  -1  14   0   45.10    5.80
  -1  14   0   58.99   11.20
   1  14   0   44.40    8.50
  -1  14   0   35.40    7.80
  -1  14   0   46.40    7.10
  -1  14   0   30.20    5.80
  -1  14   0   47.70    7.00
   1  14   0   44.90    7.10
  -2 -14   0   37.30    8.10
  -2 -14   0   33.90    7.40
   2 -14   0   37.70    6.10
   2 -14   0   35.30    6.90
  -2 -14   0   24.50    8.70
  -2 -14   0   28.40    5.20
   2 -14   0   29.10    5.30
   2 -14   0   25.70    9.70
  -2  14   0   10.50    6.80
  -2  14   0   24.10    9.70
  -2  14   0   20.50   12.30
  -2  14   0   41.40    7.30
  -2  14   0   33.40    5.10
   2  14   0   27.40    6.50
  -2  14   0   41.60    5.80
   3 -14   0   15.90    9.30
   3 -14   0   25.00    7.00
  -3 -14   0   24.00    8.30
  -3 -14   0   13.30    6.40
   3 -14   0   25.00    6.70
   3 -14   0   17.40    5.80
  -3 -14   0   26.40    5.10
  -3 -14   0    3.80    9.20
  -3  14   0   20.20    6.10
  -3  14   0   22.90    7.60
  -3  14   0   16.20    7.20
  -3  14   0   34.50    8.40
  -3  14   0   17.80    4.60
   3  14   0   23.20    7.00
  -4 -14   0    3.10    8.90
   4 -14   0    2.80    6.20
   4 -14   0   -6.70    8.40
  -4 -14   0    9.90    9.80
   4 -14   0    1.70    9.90
  -4 -14   0   14.90    6.50
   4 -14   0   -6.00    8.20
  -4 -14   0    6.40    5.30
  -4  14   0   -5.50    7.10
  -4  14   0   10.80    8.50
  -4  14   0   16.30    7.90
  -4  14   0    8.50    4.40
   5 -14   0    3.60    9.90
  -5 -14   0    6.50    8.90
  -5 -14   0    8.30    6.10
   5 -14   0   15.30    7.60
   5 -14   0   -5.60    9.60
  -5 -14   0    0.90    6.20
  -5 -14   0    0.00   10.30
  -5  14   0   -1.30    7.50
  -5  14   0   10.30    8.90
  -5  14   0   13.90    8.00
  -5  14   0    0.10    4.40
  -6 -14   0   18.60    6.10
   6 -14   0   15.30   14.30
   6 -14   0   27.00   11.80
   6 -14   0   24.20   13.60
   6 -14   0   18.30    9.40
  -6 -14   0   33.40    8.60
  -6  14   0   39.50   12.80
  -6  14   0   16.90   10.30
  -6  14   0   12.50    6.00
   7 -14   0   11.80   11.10
  -7 -14   0   14.90    9.40
  -7 -14   0    3.20   16.00
   7 -14   0   -2.80   18.40
   7 -14   0   30.00   15.20
   7 -14   0    7.00   12.60
  -7  14   0   -2.60   12.60
  -7  14   0   10.30    6.40
  -7  14   0  -10.00   11.50
   0 -15   0   -0.30    7.50
   0 -15   0   -1.90    7.90
   0 -15   0   -5.90    4.90
   0  15   0   -7.20    5.50
   0  15   0    1.00    4.80
   0  15   0    1.70    5.70
   0  15   0   -2.40    4.80
   0  15   0   -3.00    6.60
   1 -15   0   26.30    4.40
   1 -15   0   29.30    9.30
   1 -15   0   34.00    6.10
  -1 -15   0   34.70    9.10
  -1 -15   0   28.00    8.00
   1 -15   0   26.10    5.00
   1 -15   0   40.70    9.10
  -1 -15   0   32.50    5.80
  -1 -15   0   21.70   13.90
  -1  15   0   36.60    6.70
  -1  15   0   16.00    7.50
  -1  15   0   26.40   10.10
   1  15   0   30.20    6.80
  -1  15   0   37.50    5.70
  -1  15   0   34.80    6.80
   1  15   0   32.10    8.40
  -1  15   0   31.30    5.40
   2 -15   0   33.20    6.20
  -2 -15   0   39.80    8.80
   2 -15   0   41.10    6.40
   2 -15   0   40.10   10.00
  -2 -15   0   54.09   11.20
  -2 -15   0   41.50    6.20
   2 -15   0   30.90    7.00
  -2 -15   0   37.30    9.00
  -2  15   0   36.70    7.80
   2  15   0   35.10    7.60
  -2  15   0   34.80    8.50
  -2  15   0   47.90    8.00
  -2  15   0   43.80    6.30
  -2  15   0   38.20   11.20
  -2  15   0   34.60    5.50
  -3 -15   0    5.20    5.40
  -3 -15   0   -4.10    9.80
   3 -15   0    8.10    5.70
   3 -15   0    6.50    6.90
  -3 -15   0   16.10    7.40
  -3 -15   0   10.80    8.80
   3 -15   0   19.60    7.60
   3 -15   0    7.70    9.30
   3  15   0    5.80    7.80
  -3  15   0   14.20    8.90
  -3  15   0   22.60    7.60
  -3  15   0    1.80    4.80
  -3  15   0    6.20    8.30
  -3  15   0    5.90    7.90
  -4 -15   0   55.29    7.20
  -4 -15   0   61.49    9.00
   4 -15   0   61.99   10.50
  -4 -15   0   43.60   11.90
   4 -15   0   49.90   11.50
  -4 -15   0   49.50   10.60
   4 -15   0   46.50    9.80
   4 -15   0   50.59    8.10
  -4  15   0   63.89   10.30
  -4  15   0   45.30    6.20
  -4  15   0   47.00    9.00
  -4  15   0   49.30   10.10
  -4  15   0   45.30   10.30
   5 -15   0   22.10   11.20
   5 -15   0    2.50    7.70
   5 -15   0   19.60   20.10
  -5 -15   0   11.40    7.00
  -5 -15   0   11.30    7.10
   5 -15   0    8.70   11.50
  -5  15   0    6.00    9.90
  -5  15   0    8.00    5.20
  -5  15   0    6.50    9.60
  -5  15   0    7.90    9.90
   6 -15   0   -9.40   13.00
  -6 -15   0    2.40    7.20
   6 -15   0    9.70    9.10
   6 -15   0   -5.00   10.80
   6 -15   0   -7.00   14.20
  -6 -15   0    4.00    7.80
  -6  15   0   -0.10    5.10
  -6  15   0  -11.50   11.00
  -6  15   0   -8.90   10.30
  -6  15   0    2.00   10.20
   7 -15   0    2.90   16.80
   7 -15   0   39.70   18.80
   7 -15   0   19.00   14.60
  -7 -15   0   13.10   10.20
  -7  15   0   -3.30   13.60
   0 -16   0   58.39   10.80
   0 -16   0   79.79    9.60
   0 -16   0   53.89   10.20
   0  16   0   66.99   10.70
   0  16   0   46.60    7.90
   0  16   0   62.19    6.90
   0  16   0   62.49    7.20
  -1 -16   0   57.89    9.80
   1 -16   0   68.49    8.20
  -1 -16   0   66.29    7.30
  -1 -16   0   74.29   11.60
   1 -16   0   57.19    5.70
   1 -16   0   62.09   12.40
   1 -16   0   74.49   11.50
  -1 -16   0   52.39   11.20
  -1  16   0   56.59    7.80
  -1  16   0   53.29    7.40
  -1  16   0   65.59   14.30
  -1  16   0   74.09   11.10
   1  16   0   49.90   10.50
   1  16   0   56.09    8.90
  -1  16   0   67.99    7.30
  -2 -16   0   -9.00    9.40
  -2 -16   0   -1.60    5.30
   2 -16   0    1.50    5.70
  -2 -16   0    0.70    9.80
   2 -16   0   -8.50    6.60
   2 -16   0    0.80    5.20
  -2 -16   0    4.20    9.50
   2 -16   0   -8.90    9.40
  -2  16   0    1.40    7.10
  -2  16   0   -9.50    7.30
   2  16   0    3.50    6.60
  -2  16   0   10.50    6.00
  -2  16   0   -1.40    5.20
  -2  16   0   -6.10    7.20
   3 -16   0   44.00    9.20
   3 -16   0   32.00    8.20
   3 -16   0   38.90    7.40
  -3 -16   0   43.40    6.90
  -3 -16   0   41.30    9.60
  -3 -16   0   47.80   10.70
  -3 -16   0   20.00   10.70
   3 -16   0   31.90   11.10
  -3  16   0   38.40    9.50
  -3  16   0   38.50    8.00
  -3  16   0   39.40   10.20
  -3  16   0   38.20    5.90
   4 -16   0   -3.50    9.40
   4 -16   0  -11.80    9.40
   4 -16   0   -6.30   10.40
  -4 -16   0   -3.90    6.00
   4 -16   0   12.50    7.40
  -4 -16   0    2.20    8.00
  -4  16   0    1.70    5.20
  -4  16   0    4.30    9.20
  -4  16   0   25.90    9.20
  -4  16   0    9.90    9.70
   5 -16   0   21.10    9.10
  -5 -16   0   24.80    8.40
   5 -16   0   53.69   14.70
   5 -16   0   21.00   11.90
  -5 -16   0   36.10    8.20
  -5  16   0   30.50   10.70
  -5  16   0   27.40    5.80
  -5  16   0    4.90   10.80
   6 -16   0   42.60   15.10
   6 -16   0   16.20   13.00
   6 -16   0   30.10   10.90
  -6  16   0   25.20   13.10
  -6  16   0    0.70   12.10
   0 -17   0    5.60    9.80
   0 -17   0   -0.90    5.90
   0  17   0   -5.50    8.00
   0  17   0   -1.20    4.40
   0  17   0   -2.70    7.60
   0  17   0    8.20    6.10
  -1 -17   0   15.30   10.60
   1 -17   0   21.40    7.20
   1 -17   0   25.40    4.80
   1 -17   0   24.70   11.90
  -1 -17   0   28.30   10.20
  -1 -17   0   15.10    6.30
   1 -17   0   21.10    5.70
  -1  17   0   22.90    6.70
   1  17   0   18.70    9.30
  -1  17   0    1.40    8.80
  -1  17   0   27.00    8.90
  -1  17   0   27.90    7.30
  -1  17   0   32.00    8.70
   1  17   0    9.80    7.50
   2 -17   0    3.90   10.30
   2 -17   0   -5.80    7.20
  -2 -17   0   -7.20   10.10
   2 -17   0    3.70    6.30
  -2 -17   0   -4.40    8.90
  -2 -17   0   -2.50    5.90
   2 -17   0    7.70    5.50
  -2  17   0    1.60    5.90
   2  17   0   16.90    7.90
  -2  17   0    1.20    6.30
  -2  17   0    4.10    8.00
  -2  17   0   12.80    9.00
  -3 -17   0   -0.70    9.90
   3 -17   0   12.00   11.90
  -3 -17   0  -12.80    9.00
   3 -17   0    7.20   11.30
  -3 -17   0    6.70    6.50
   3 -17   0    2.80    6.80
   3 -17   0   28.40    8.10
  -3  17   0   12.10    9.90
  -3  17   0   -7.80    6.00
  -3  17   0   11.60    8.90
  -3  17   0    5.70   10.00
  -4 -17   0    8.60    7.20
   4 -17   0   -4.10    7.60
   4 -17   0    5.30   12.60
  -4 -17   0   -3.80    9.50
   4 -17   0    1.20   11.00
  -4  17   0    5.40    5.70
  -4  17   0   -6.40    9.10
  -4  17   0   10.10    9.90
  -4  17   0   -2.80   10.30
   5 -17   0   10.40   12.30
   5 -17   0   11.80   15.60
  -5 -17   0    1.80    8.90
  -5 -17   0   15.50    8.00
   5 -17   0    7.10    9.50
  -5  17   0    8.50   10.70
  -5  17   0    3.00   11.20
   0 -18   0    6.70    7.30
   0 -18   0   -6.30   11.30
   0  18   0   15.30    7.10
   0  18   0  -13.40    7.30
   0  18   0   -2.80    5.40
   0  18   0   -3.90    9.70
  -1 -18   0   23.00    7.30
   1 -18   0   14.50   12.90
   1 -18   0   22.60    8.10
  -1 -18   0    1.80   10.90
  -1 -18   0   19.20   11.60
   1  18   0   18.00   10.50
  -1  18   0    1.80    9.00
   1  18   0   20.20    8.90
  -1  18   0   18.90   10.20
  -1  18   0   15.10    8.70
  -2 -18   0   16.70    6.80
  -2 -18   0   27.60   12.00
   2 -18   0   18.10    9.30
   2 -18   0   18.00    6.70
  -2 -18   0   33.30   12.00
   2 -18   0   40.50   13.70
  -2  18   0   23.70    7.50
  -2  18   0   12.90   10.50
  -2  18   0   12.50    7.70
   2  18   0   27.50    9.40
  -2  18   0    7.80    9.60
  -2  18   0   -5.50    8.10
   3 -18   0   -0.10    7.40
   3 -18   0  -13.80    9.90
  -3 -18   0   -3.20    7.00
   3 -18   0   -6.20   12.70
  -3 -18   0   10.30   11.20
  -3  18   0   -5.80    6.50
  -3  18   0  -18.60    9.50
  -3  18   0  -15.60   10.30
   4 -18   0   -3.20    8.40
   4 -18   0  -16.80   13.60
   4 -18   0   -8.10   11.80
  -4 -18   0    1.40   11.00
  -4 -18   0    9.10    7.50
  -4  18   0   -6.20   11.40
  -4  18   0   -0.80    7.40
  -4  18   0   24.90   12.30
   0 -19   0  -18.30   12.10
   0 -19   0    2.60    7.80
   0  19   0   -2.50    8.30
   0  19   0   -6.40   10.60
   0  19   0   -7.10    7.20
  -1 -19   0   25.20    7.70
   1 -19   0   50.49   15.30
   1 -19   0   27.40    9.50
  -1 -19   0   20.50   13.50
  -1  19   0   27.20    8.70
  -1  19   0   25.70   11.30
   1  19   0   67.79   13.20
   1  19   0   31.50    8.70
  -2 -19   0   16.60   13.20
   2 -19   0    9.70    7.00
  -2 -19   0   -4.00    7.90
   2 -19   0   -1.60   13.90
   3 -19   0   14.40   11.40
  -3 -19   0  -15.10   12.10
   3 -19   0    8.90    8.20
   3 -19   0  -12.60   14.90
  -3  19   0    4.70   12.80
  -3  19   0   10.80    8.30
   0 -20   0  -23.30   15.10
   0  20   0   -1.60    9.10
   0  20   0   -1.10   12.70
   1 -20   0   10.10   15.50
  -1 -20   0   23.00   15.10
  -1  20   0   17.70   18.90
  -1  20   0    2.60    9.30
   1  20   0   23.10   13.90
   1  20   0   25.10   10.70
  -1  20   0   16.50    8.90
  10   0  -1  -10.40   11.50
 -10   0   1    5.50   15.70
 -10   0   1   -4.70   11.10
  10   0  -1  -16.40    7.60
   9   0  -1   80.79   10.00
  -9   0   1   64.99   13.40
   9   0  -1   65.49   13.30
  -9   0   1   39.60   12.20
  -9   0   1   68.49   10.30
  -9   0   1   53.89   10.00
  -8   0   1   19.60   10.30
  -8   0   1   18.80    6.10
  -8   0   1   25.40    8.90
   8   0  -1   26.20    7.80
  -8   0   1   16.20    6.80
  -8   0   1   26.90    7.60
   8   0  -1   27.50    6.80
  -7   0   1   76.79   11.40
  -7   0   1   91.59    7.50
  -7   0   1   91.99   11.60
   7   0  -1   85.99   10.40
   7   0  -1   69.69    8.10
  -7   0   1  101.49   11.50
   7   0  -1   83.49    9.60
  -7   0   1   80.09   10.00
  -6   0   1    7.00    5.90
  -6   0   1   -2.30    4.00
   6   0  -1   -0.60    3.90
  -6   0   1    5.60    4.30
  -6   0   1    1.80    3.30
   6   0  -1    5.00    3.60
   6   0  -1   -3.00    4.90
  -6   0   1    2.40    4.80
  -5   0   1  420.66   13.40
   5   0  -1  416.26   13.70
  -5   0   1  409.46   14.60
  -5   0   1  410.56   11.10
   5   0  -1  396.96   11.40
  -5   0   1  408.66   12.50
  -5   0   1  406.16   13.60
   5   0  -1  398.26   13.30
  -4   0   1    0.70    3.50
  -4   0   1    1.70    3.00
   4   0  -1    5.30    2.90
  -4   0   1    2.30    2.70
   4   0  -1    2.20    3.20
   4   0  -1    3.50    2.20
  -4   0   1    0.90    2.30
   4   0  -1    0.70    3.00
  -4   0   1    3.20    3.10
  -3   0   1   77.39    4.50
  -3   0   1   79.59    3.80
  -3   0   1   81.99    5.00
   3   0  -1   81.29    5.30
  -3   0   1   79.49    5.10
   3   0  -1   74.19    5.40
   3   0  -1   78.29    4.80
   3   0  -1   76.49    3.90
   2   0  -1  329.67    7.30
  -2   0   1  323.27    8.70
  -2   0   1  331.87    7.80
  -2   0   1  325.07    8.20
   2   0  -1  325.47    8.40
   2   0  -1  322.97    8.30
  -2   0   1  327.57    7.30
   2   0  -1  309.67    8.60
  -2   0   1  317.07    8.20
   1   0   1   13.90    2.20
  -1   0  -1   11.60    2.10
   1   0   1   11.00    1.70
  -1   0  -1    8.70    1.50
   1   0   1   14.60    1.70
  -2   0  -1   70.69    4.70
  -2   0  -1   72.39    4.40
   2   0   1   71.79    4.50
  -2   0  -1   74.99    4.40
   2   0   1   68.59    4.10
   2   0   1   72.99    4.80
   3   0   1    4.40    2.50
  -3   0  -1   -1.10    2.50
  -3   0  -1   -1.80    2.60
   3   0   1    2.50    2.80
  -3   0  -1    2.40    2.50
   3   0   1    4.10    2.70
   4   0   1   40.10    7.10
  -4   0  -1   45.10    6.20
  -4   0  -1   46.50    5.90
   4   0   1   49.80    7.50
  -4   0  -1   47.40    8.30
  -4   0  -1   45.20    6.90
  -5   0  -1   84.89   10.40
   5   0   1   80.49    7.40
  -5   0  -1   91.99    8.00
  -5   0  -1   86.59    8.10
   5   0   1   88.79    7.70
   5   0   1   99.79   10.10
  -5   0  -1   82.29    7.00
   6   0   1  204.88   11.90
   6   0   1  217.38   12.10
  -6   0  -1  198.98   12.10
  -6   0  -1  230.68   12.40
  -6   0  -1  228.08   10.80
  -6   0  -1  226.28   15.70
   6   0   1  221.68   12.90
  -7   0  -1   33.90   10.20
   7   0   1   43.00    7.70
  -7   0  -1   35.00    6.60
  -7   0  -1   42.30    8.00
   7   0   1   31.70    8.40
  -7   0  -1   38.20    8.10
   7   0   1   30.50    7.10
  -8   0  -1   -8.20    6.50
   8   0   1   -6.40    7.10
  -8   0  -1   -8.20    7.10
  -8   0  -1   -9.60    9.00
   8   0   1    2.10    7.50
  -8   0  -1   -7.70    7.60
  -8   0  -1  -22.10   10.20
  -9   0  -1   19.90   13.00
   9   0   1    0.10    9.50
  -9   0  -1   25.00    8.50
  -9   0  -1   17.40    9.90
   9   0   1   21.80    8.70
  10   0   1   -4.60    7.50
 -10   0  -1   -7.40   13.00
 -10   0  -1   -8.70   16.60
  10   0   1    4.40   12.50
 -10  -1   1   -0.40   10.90
 -10  -1   1   33.70   16.00
  10  -1  -1   12.80   11.90
 -10  -1   1   34.90   10.20
  10  -1  -1   27.40   11.30
 -10   1   1   32.70   16.30
  10   1  -1   22.60   12.20
 -10   1   1   42.20   12.10
  -9  -1   1    0.20   12.20
  -9  -1   1   17.70    9.20
   9  -1  -1   16.10    8.80
  -9  -1   1    6.20   10.90
  -9  -1   1  -12.30    8.10
   9  -1  -1  -12.60    8.70
  -9   1   1    5.50    7.10
   9   1  -1   -7.40    8.40
  -9   1   1   12.00    7.90
  -9   1   1   -0.30    8.90
  -9   1   1   -8.70   11.70
   9   1  -1   -0.40    6.00
  -9   1   1   18.80   12.60
   8  -1  -1   79.99   17.00
   8  -1  -1  107.19   13.20
  -8  -1   1  103.29   12.60
   8  -1  -1   81.29   11.10
  -8  -1   1   89.29    9.80
  -8  -1   1   79.29   10.10
  -8  -1   1   84.19   13.30
  -8   1   1   85.59    9.10
   8   1  -1   71.69    9.20
  -8   1   1   85.09   10.00
   8   1  -1   90.69   10.20
  -8   1   1   81.89   12.10
  -8   1   1  100.89   11.70
  -8   1   1   92.59   10.50
  -7  -1   1   17.00    8.30
  -7  -1   1    9.00    6.50
  -7  -1   1   13.10    3.90
   7  -1  -1   13.10    5.10
   7  -1  -1    0.90    7.10
   7  -1  -1   13.50    5.80
  -7  -1   1   18.70    5.70
  -7  -1   1   10.40    6.20
  -7   1   1   13.30    5.30
  -7   1   1   13.40    9.00
  -7   1   1    8.00    5.10
   7   1  -1    8.40    5.70
  -7   1   1    4.20    7.90
  -7   1   1   23.90   12.30
   7   1  -1    9.10    4.40
   7   1  -1    6.70    6.80
  -6  -1   1    2.10    6.10
   6  -1  -1    8.30    4.70
  -6  -1   1    4.00    4.20
   6  -1  -1   13.50    4.00
  -6  -1   1   10.00    3.10
  -6  -1   1   -1.20    4.70
   6  -1  -1    9.50    5.40
  -6  -1   1    4.80    4.40
  -6   1   1   12.50    4.50
  -6   1   1    7.80    6.40
   6   1  -1    6.00    4.80
  -6   1   1    2.90    4.00
   6   1  -1    8.30    4.10
  -6   1   1   12.30    4.10
  -6   1   1    9.80    4.90
   6   1  -1    9.00    3.40
  -5  -1   1  149.29    8.40
   5  -1  -1  152.58    9.80
   5  -1  -1  129.79    7.10
  -5  -1   1  142.89    8.20
   5  -1  -1  149.88    8.40
   5  -1  -1  144.89    9.10
  -5  -1   1  147.19    5.90
  -5  -1   1  143.49   10.00
  -5  -1   1  141.69    8.40
   5   1  -1  151.38    9.00
   5   1  -1  141.89    6.20
  -5   1   1  152.58    7.30
   5   1  -1  147.39    8.10
  -5   1   1  149.88    8.90
  -5   1   1  140.39    8.50
  -5   1   1  145.49    7.60
  -5   1   1  153.18   10.20
  -4  -1   1  246.88    8.90
  -4  -1   1  230.68    6.40
   4  -1  -1  226.58    9.00
   4  -1  -1  243.68    8.20
  -4  -1   1  227.48    8.70
   4  -1  -1  232.78    9.50
  -4  -1   1  236.08    8.60
  -4  -1   1  238.08   10.10
   4  -1  -1  225.18    9.90
   4   1  -1  230.98    6.80
   4   1  -1  224.78    9.10
  -4   1   1  234.48    8.10
  -4   1   1  231.98    9.30
   4   1  -1  221.08    8.50
  -4   1   1  226.48   10.20
  -4   1   1  245.98    8.10
  -4   1   1  235.08    9.00
   3  -1  -1  267.97    8.50
  -3  -1   1  275.17    9.10
  -3  -1   1  262.37    6.10
   3  -1  -1  265.77    9.30
   3  -1  -1  251.87    8.60
  -3  -1   1  256.67    8.10
  -3  -1   1  271.47    8.30
   3  -1  -1  267.57    7.80
  -3  -1   1  256.87    8.00
  -3   1   1  260.37    9.20
  -3   1   1  265.27    8.60
  -3   1   1  265.07    7.90
   3   1  -1  254.57    8.20
   3   1  -1  265.47    8.10
  -3   1   1  260.57    8.60
   3   1  -1  257.67    6.40
   2  -1  -1 2648.73   48.40
   2  -1  -1 2630.24   49.30
   2  -1  -1 2664.13   48.80
  -2  -1   1 2651.03   48.50
   2  -1  -1 2657.23   48.90
  -2  -1   1 2610.34   48.80
  -2  -1   1 2607.94   48.30
  -2  -1   1 2622.04   48.30
   2   1  -1 2689.73   48.40
  -2   1   1 2544.35   48.70
  -2   1   1 2660.93   49.30
   2   1  -1 2688.53   48.60
  -2   1   1 2670.13   48.80
   2   1  -1 2668.83   48.40
  -2   1   1 2662.23   48.40
   2   1  -1 2633.24   48.90
  -2   1   1 2652.43   47.60
   1  -1   1 1990.90   36.20
  -1  -1  -1 1917.21   35.90
  -1  -1  -1 1964.20   35.50
   1  -1   1 1951.00   36.20
   1  -1   1 1946.31   37.00
   1   1   1 1965.60   35.60
  -1   1  -1 1914.01   36.10
  -1   1  -1 1948.01   36.20
  -1   1  -1 1993.50   36.90
   1   1   1 2000.00   35.60
  -2  -1  -1 2910.21   53.89
   2  -1   1 2900.81   54.69
   2  -1   1 2888.31   53.99
   2  -1   1 2897.81   53.99
  -2  -1  -1 2928.51   53.39
  -2  -1  -1 2864.51   53.29
  -2   1  -1 2942.31   54.09
  -2   1  -1 2960.50   54.39
   2   1   1 2918.61   53.39
   2   1   1 2863.01   53.59
  -2   1  -1 2966.70   54.09
   2   1   1 2923.51   53.39
  -2   1  -1 2931.41   54.89
   3  -1   1  219.08    8.40
   3  -1   1  214.78    8.30
  -3  -1  -1  235.58    7.80
  -3  -1  -1  229.68    7.70
   3  -1   1  221.98    8.10
  -3  -1  -1  224.78    7.50
  -3   1  -1  222.18    9.40
   3   1   1  224.08    7.70
   3   1   1  222.48    7.90
  -3   1  -1  230.58    8.30
  -3   1  -1  220.78    8.20
  -3   1  -1  213.38    8.20
   3   1   1  220.58    7.90
   4  -1   1  206.38   12.30
  -4  -1  -1  192.18    9.90
   4  -1   1  188.38   12.90
  -4  -1  -1  221.48   11.90
  -4  -1  -1  218.98   11.50
  -4  -1  -1  191.08   13.30
   4  -1   1  232.78   12.60
   4   1   1  207.08   11.80
  -4   1  -1  229.18   13.20
  -4   1  -1  235.88   11.90
   4   1   1  181.78   12.50
   4   1   1  213.98   12.80
  -4   1  -1  231.58   12.60
  -5  -1  -1  621.44   20.00
  -5  -1  -1  612.74   17.00
  -5  -1  -1  610.24   15.50
  -5  -1  -1  597.84   17.10
   5  -1   1  622.94   17.60
   5  -1   1  589.94   20.00
   5  -1   1  590.34   17.60
   5   1   1  572.24   16.40
  -5   1  -1  603.54   16.70
  -5   1  -1  607.44   17.50
   5   1   1  581.04   19.00
  -5   1  -1  604.14   17.80
   5   1   1  618.94   17.00
  -5   1  -1  593.74   24.80
  -6  -1  -1  400.16   15.10
  -6  -1  -1  400.36   13.00
  -6  -1  -1  408.86   15.60
   6  -1   1  410.16   15.60
   6  -1   1  393.96   16.30
  -6  -1  -1  431.66   18.90
   6  -1   1  384.96   15.90
   6   1   1  401.46   15.60
   6   1   1  429.26   15.20
  -6   1  -1  409.66   16.10
  -6   1  -1  423.86   18.80
   6   1   1  364.36   13.80
  -6   1  -1  386.16   14.10
  -6   1  -1  416.66   16.30
   7  -1   1    1.50    6.40
  -7  -1  -1    5.50    9.80
  -7  -1  -1   14.90    6.70
   7  -1   1    6.10    6.40
  -7  -1  -1   -0.70    6.40
  -7  -1  -1   11.90    5.40
  -7  -1  -1    2.30    6.40
   7  -1   1    7.40    7.80
  -7   1  -1   14.30    8.50
   7   1   1    4.10    5.30
  -7   1  -1   15.40    7.20
  -7   1  -1   14.40    7.90
   7   1   1   20.80    7.90
   7   1   1    7.10    6.20
  -7   1  -1   20.70    6.20
  -8  -1  -1   23.00    6.70
  -8  -1  -1   13.90    7.80
  -8  -1  -1   28.60    8.30
  -8  -1  -1   25.50    9.10
   8  -1   1   26.10    8.70
   8  -1   1   32.90    8.70
  -8  -1  -1   31.40   11.10
  -8   1  -1   22.00    7.80
   8   1   1    7.40    7.60
  -8   1  -1   17.90   10.00
   8   1   1   21.80    6.00
  -8   1  -1   13.80    8.40
   9  -1   1   29.30   10.60
  -9  -1  -1   35.30   12.50
   9  -1   1   23.40   10.50
  -9  -1  -1   29.70   10.20
  -9  -1  -1   43.60    7.90
  -9   1  -1   48.10   14.60
   9   1   1   29.60   14.60
   9   1   1   34.30    7.00
  -9   1  -1   40.60   10.70
  -9   1  -1   37.50   14.50
  -9   1  -1   52.99   10.10
 -10  -1  -1   66.89   13.90
  10  -1   1   17.50   10.50
  10  -1   1   41.00   13.10
 -10  -1  -1   20.20   16.30
 -10   1  -1   41.00   17.30
  10   1   1   12.20   12.50
 -10   1  -1    7.00   13.60
 -10  -2   1   41.10   15.00
  10  -2  -1   29.00   13.00
  10  -2  -1   21.40   11.50
 -10  -2   1   33.00   11.40
  10   2  -1   16.20   11.70
 -10   2   1   16.90   16.50
 -10   2   1    9.80   11.10
 -10   2   1   21.20   12.00
   9  -2  -1   44.70   11.20
   9  -2  -1   33.90    9.70
   9  -2  -1   43.30   11.60
  -9  -2   1   46.20    9.80
  -9  -2   1   29.30   12.90
  -9  -2   1   21.50    9.50
  -9  -2   1   35.10   11.00
  -9   2   1   34.40   10.00
  -9   2   1   44.60    9.10
  -9   2   1   34.50   13.00
   9   2  -1   39.40    9.80
  -9   2   1   16.70   14.20
   8  -2  -1    6.60    9.10
  -8  -2   1   22.20   11.10
  -8  -2   1   26.20    8.20
  -8  -2   1    4.70    7.60
   8  -2  -1   17.80    7.80
   8  -2  -1   25.40    7.60
  -8  -2   1    9.60    7.40
   8   2  -1   33.80   11.50
  -8   2   1   22.70    9.60
  -8   2   1   12.00   10.60
  -8   2   1   14.80    7.40
  -8   2   1   13.70    7.00
   8   2  -1   15.10    7.40
  -8   2   1   22.00    7.10
   8   2  -1    9.70    3.60
   7  -2  -1    9.40    5.60
  -7  -2   1    8.10    8.60
  -7  -2   1    0.50    6.20
   7  -2  -1   -3.90    7.10
  -7  -2   1   -3.80    5.70
   7  -2  -1    2.70    5.10
  -7  -2   1   -3.40    5.80
  -7   2   1    1.50    5.40
   7   2  -1    5.40    7.30
  -7   2   1   13.30    8.90
  -7   2   1    2.70    6.60
   7   2  -1    1.30    5.30
  -7   2   1    5.40    8.20
   7   2  -1    5.70    3.30
  -6  -2   1    3.20    6.30
  -6  -2   1   11.70    4.50
   6  -2  -1    3.90    4.50
  -6  -2   1    0.90    5.30
  -6  -2   1   11.20    4.90
   6  -2  -1    1.00    4.00
   6  -2  -1    3.80    5.40
   6   2  -1    6.80    2.90
  -6   2   1    5.10    3.70
  -6   2   1    4.60    5.50
  -6   2   1   -3.70    4.70
  -6   2   1    3.20    4.60
   6   2  -1    8.30    4.40
   6   2  -1    5.20    5.30
  -6   2   1    1.10    6.20
   5  -2  -1   89.49    6.70
  -5  -2   1   94.99    7.10
   5  -2  -1   82.99    7.20
  -5  -2   1   74.79    7.20
  -5  -2   1   86.99    8.70
  -5  -2   1   83.09    7.00
   5  -2  -1   97.79    8.50
   5  -2  -1  104.69    8.50
  -5  -2   1   79.39    3.70
  -5   2   1   94.99    9.40
   5   2  -1   86.29    7.40
  -5   2   1   96.39    8.10
   5   2  -1   74.49    4.60
  -5   2   1   86.59    6.90
  -5   2   1   87.89    7.80
   5   2  -1   86.89    6.60
   4  -2  -1   38.30    4.60
   4  -2  -1   36.50    4.90
  -4  -2   1   42.80    5.30
   4  -2  -1   35.60    4.90
  -4  -2   1   42.70    5.10
   4  -2  -1   43.40    5.70
  -4  -2   1   32.70    4.00
  -4  -2   1   38.40    5.10
  -4   2   1   43.50    5.70
   4   2  -1   40.20    5.00
   4   2  -1   48.20    5.70
  -4   2   1   38.80    4.80
  -4   2   1   34.40    5.10
  -4   2   1   43.30    5.40
   3  -2  -1  156.78    7.40
   3  -2  -1  157.58    6.60
   3  -2  -1  152.58    6.70
  -3  -2   1  155.78    6.00
  -3  -2   1  164.18    6.80
   3  -2  -1  157.18    7.10
  -3  -2   1  150.88    6.00
  -3  -2   1  153.28    7.00
  -3   2   1  161.98    6.70
  -3   2   1  162.18    7.00
  -3   2   1  164.18    6.90
  -3   2   1  160.68    7.70
   3   2  -1  155.48    6.40
   3   2  -1  152.78    6.30
   3   2  -1  158.88    6.00
   2  -2  -1 1304.27   26.00
   2  -2  -1 1292.77   25.90
  -2  -2   1 1315.97   25.10
  -2  -2   1 1328.27   25.70
   2  -2  -1 1328.87   26.60
   2  -2  -1 1311.37   26.10
  -2  -2   1 1307.77   25.10
  -2  -2   1 1322.37   26.00
   2   2  -1 1342.17   25.20
  -2   2   1 1298.87   26.00
  -2   2   1 1322.27   26.10
   2   2  -1 1323.37   25.20
  -2   2   1 1301.87   26.40
  -2   2   1 1344.77   26.20
   2   2  -1 1306.17   25.90
  -1  -2   1  149.59    3.60
  -1  -2   1  158.98    4.90
   1  -2  -1  119.59    4.50
   1  -2  -1  147.89    4.90
  -1  -2   1  151.78    4.00
   1  -2  -1  154.88    4.50
   1  -2  -1  128.39    4.20
   1   2  -1  137.79    4.60
   1   2  -1  161.88    4.10
   1   2  -1  135.69    3.90
  -1   2   1  154.38    4.50
  -1   2   1  157.48    4.60
  -1   2   1  159.38    5.00
  -1   2   1  159.98    5.20
   1   2  -1  152.28    4.00
   0  -2   1   99.09    4.70
   0   2   1   90.89    5.00
   0   2   1   76.49    3.20
   0   2  -1   94.49    3.00
   0   2  -1   84.39    4.10
   0   2  -1   98.49    4.70
   0   2  -1   93.59    5.10
   1  -2   1 3079.89   54.99
   1  -2   1 3052.29   55.09
   1  -2   1 3053.09   55.99
  -1  -2  -1 3021.50   53.69
  -1  -2  -1 2951.20   53.59
  -1   2  -1 3055.09   54.99
   1   2   1 3039.40   53.69
  -1   2  -1 3018.00   55.79
  -1   2  -1 2969.10   54.99
  -1   2  -1 2974.10   54.99
  -1   2  -1 3055.29   55.09
   2  -2   1  236.98    8.30
  -2  -2  -1  238.98    6.70
   2  -2   1  245.78    7.70
  -2  -2  -1  243.48    6.60
  -2  -2  -1  239.48    7.00
   2  -2   1  249.08    8.00
  -2   2  -1  253.67    8.50
   2   2   1  244.08    6.90
  -2   2  -1  250.27    7.90
  -2   2  -1  244.08    7.80
  -2   2  -1  236.08    8.30
   2   2   1  234.08    7.60
  -3  -2  -1  225.98    7.60
  -3  -2  -1  235.48    7.70
   3  -2   1  241.68    9.10
   3  -2   1  225.28    8.80
  -3  -2  -1  240.28    7.80
   3  -2   1  240.38    8.70
  -3   2  -1  230.88    9.60
  -3   2  -1  233.28    8.60
  -3   2  -1  241.18    9.10
   3   2   1  241.78    7.70
  -3   2  -1  232.68    8.80
   3   2   1  224.18    7.80
   4  -2   1  348.87   14.50
   4  -2   1  333.67   14.60
  -4  -2  -1  332.17   11.80
  -4  -2  -1  342.47   13.10
   4  -2   1  338.67   14.00
  -4  -2  -1  351.36   12.50
  -4   2  -1  375.26   16.40
  -4   2  -1  339.67   14.40
  -4   2  -1  334.67   14.20
  -4   2  -1  358.76   14.30
   4   2   1  317.77   10.50
   4   2   1  341.67   13.20
   4   2   1  350.86   12.70
   5  -2   1  177.78   10.30
  -5  -2  -1  188.08    9.40
   5  -2   1  203.08   18.10
   5  -2   1  199.48   10.30
  -5  -2  -1  198.98    7.90
  -5  -2  -1  193.98   11.90
  -5  -2  -1  197.38    9.40
  -5   2  -1  146.09   18.20
   5   2   1  193.28    7.40
  -5   2  -1  209.88   10.90
  -5   2  -1  204.28   10.30
   5   2   1  196.48    9.00
   5   2   1  180.38   11.10
  -5   2  -1  196.68   10.00
  -6  -2  -1    9.20    5.30
   6  -2   1   11.20    6.80
  -6  -2  -1    9.50    4.00
  -6  -2  -1    9.50    7.90
   6  -2   1    8.70    5.40
  -6  -2  -1    7.00    5.00
  -6  -2  -1    8.60    5.40
   6  -2   1   10.30    5.60
  -6   2  -1    5.70    5.10
   6   2   1   10.90    6.10
  -6   2  -1   10.80    7.80
  -6   2  -1    2.00    5.50
   6   2   1    3.70    3.10
   6   2   1    4.60    4.80
  -6   2  -1   -1.50    5.80
   7  -2   1   68.99    8.70
  -7  -2  -1   84.79   12.20
  -7  -2  -1   83.09    8.00
  -7  -2  -1   83.89    9.00
   7  -2   1   80.19   10.60
   7  -2   1   83.19   10.60
  -7  -2  -1   63.69    8.40
  -7  -2  -1   78.19    9.50
   7   2   1  103.39   13.30
  -7   2  -1   65.59    8.10
  -7   2  -1   55.29   10.30
  -7   2  -1   91.99   10.60
   7   2   1   49.99    6.70
   7   2   1   70.69    8.30
  -7   2  -1   75.09    9.50
  -8  -2  -1   12.40    7.30
  -8  -2  -1   -0.50    5.30
  -8  -2  -1    2.20    8.20
  -8  -2  -1   -5.30   10.80
   8  -2   1   10.30    9.40
  -8  -2  -1   -9.40    7.40
   8  -2   1   10.00    8.80
   8  -2   1    7.60   10.30
  -8   2  -1    9.30    8.10
  -8   2  -1  -10.10   10.20
  -8   2  -1   -3.70    7.80
   8   2   1   -5.80    7.00
  -9  -2  -1   13.80   11.10
   9  -2   1   17.10   10.50
  -9  -2  -1    7.20    6.90
  -9  -2  -1    9.40    9.20
   9  -2   1   20.50   10.80
  -9  -2  -1    5.50    9.10
  -9   2  -1   31.60   14.40
   9   2   1   19.50    9.20
  -9   2  -1   10.70    9.30
  -9   2  -1   21.20   10.50
  -9   2  -1    3.70    9.10
 -10  -2  -1   14.80   14.80
 -10  -2  -1   -4.70   12.20
  10  -2   1    6.50   13.20
  10  -2   1  -11.30   12.80
  10   2   1    0.70   11.80
 -10   2  -1    5.30   14.70
 -10   2  -1    8.50   17.70
 -10   2  -1   18.00   13.60
  10  -3  -1  -21.10   12.00
 -10  -3   1   -6.80   10.90
  10  -3  -1   -2.30   12.00
 -10   3   1  -22.40   15.20
 -10   3   1   24.00   12.10
 -10   3   1    1.40   10.40
   9  -3  -1   35.20    9.90
  -9  -3   1   30.90   13.10
   9  -3  -1   34.40   13.50
  -9  -3   1   18.40    9.20
   9  -3  -1   35.50   10.10
   9   3  -1   40.40   13.30
   9   3  -1   37.40    8.50
  -9   3   1   19.00   10.10
  -9   3   1   27.30   12.90
  -9   3   1   28.40    8.70
  -9   3   1   25.10    9.70
  -8  -3   1    8.00    7.30
  -8  -3   1   11.90   10.90
   8  -3  -1   -5.40    7.00
   8  -3  -1   21.90    8.10
   8  -3  -1   -1.50    9.30
  -8  -3   1    5.00    6.90
  -8  -3   1    3.70    7.50
  -8   3   1   -3.20    5.70
   8   3  -1   -4.30    8.00
  -8   3   1   11.20   10.10
   8   3  -1    7.80    6.50
  -8   3   1    7.40    7.90
  -8   3   1    3.40   13.30
  -7  -3   1   61.69   10.60
  -7  -3   1   61.69    7.50
   7  -3  -1   51.39    8.00
  -7  -3   1   49.80    7.90
  -7  -3   1   58.59    8.30
   7  -3  -1   63.59    8.10
   7  -3  -1   60.39    9.30
   7   3  -1   57.49    8.80
  -7   3   1   58.89    8.90
  -7   3   1   45.80   10.70
  -7   3   1   49.60    7.40
  -7   3   1   65.49    8.60
   7   3  -1   47.30    6.90
   6  -3  -1  101.99   11.60
   6  -3  -1   94.19   11.20
  -6  -3   1  100.19   11.40
  -6  -3   1   96.39    9.20
  -6  -3   1   93.39   10.20
   6  -3  -1   96.19    9.70
   6  -3  -1   81.39   10.00
  -6  -3   1   82.99    9.00
  -6   3   1   99.99   10.50
  -6   3   1   93.29   10.60
  -6   3   1   91.19    9.90
   6   3  -1  106.09   10.70
   6   3  -1   93.39    8.90
   5  -3  -1   62.59    8.20
  -5  -3   1   66.09    8.20
   5  -3  -1   65.69    7.00
  -5  -3   1   68.39    7.50
   5  -3  -1   63.99    8.20
  -5  -3   1   62.79    6.30
   5  -3  -1   64.19    6.90
  -5  -3   1   60.39    6.50
   5   3  -1   69.99    7.60
   5   3  -1   63.59    6.10
  -5   3   1   79.89    7.40
  -5   3   1   71.09    7.90
  -5   3   1   58.89    7.10
  -5   3   1   69.79    7.30
   4  -3  -1  157.98    9.30
  -4  -3   1  154.18    7.60
  -4  -3   1  169.28    7.30
  -4  -3   1  154.98    8.70
   4  -3  -1  159.68    8.70
   4  -3  -1  166.08    9.80
   4  -3  -1  158.68    8.40
  -4  -3   1  146.09    9.00
  -4   3   1  145.79   10.60
   4   3  -1  148.49    9.10
   4   3  -1  157.48    8.40
  -4   3   1  152.68    9.60
  -4   3   1  156.18    9.30
  -4   3   1  147.29   10.00
   3  -3  -1  246.38    9.10
  -3  -3   1  248.18    8.60
  -3  -3   1  240.58    7.40
   3  -3  -1  234.88    8.80
  -3  -3   1  246.68    8.60
   3  -3  -1  239.98    8.50
  -3  -3   1  242.88    7.40
   3  -3  -1  245.88    8.80
   3   3  -1  236.18    8.30
   3   3  -1  240.78    7.40
  -3   3   1  240.08    9.30
  -3   3   1  236.78    8.60
   3   3  -1  246.68    7.60
  -3   3   1  251.97    9.00
  -3   3   1  237.98    8.70
   2  -3  -1   80.39    4.90
   2  -3  -1   79.79    5.00
  -2  -3   1   74.69    2.70
  -2  -3   1   75.59    4.80
  -2  -3   1   79.79    3.70
  -2  -3   1   75.99    3.60
   2  -3  -1   86.69    5.00
   2  -3  -1   82.49    4.50
  -2   3   1   84.99    5.20
   2   3  -1   85.89    4.80
   2   3  -1   85.09    4.00
  -2   3   1   83.09    5.30
  -2   3   1   82.39    4.70
   2   3  -1   77.99    2.60
  -2   3   1   83.69    4.80
  -1  -3   1  104.09    4.50
   1  -3  -1  113.59    4.50
  -1  -3   1  109.69    3.30
   1  -3  -1  110.79    4.00
   1  -3  -1  107.29    4.10
  -1  -3   1  107.59    4.70
  -1  -3   1  110.39    3.80
   1  -3  -1  110.69    4.90
  -1  -3   1  106.39    3.40
  -1   3   1  103.29    4.10
  -1   3   1  102.69    4.70
   1   3  -1  109.09    4.40
  -1   3   1  102.09    2.70
  -1   3   1  114.29    5.30
   1   3  -1  108.59    4.00
   1   3  -1  109.89    3.50
  -1   3   1  106.09    4.40
  -1   3   1  105.39    4.10
   0  -3  -1  315.87    7.00
   0  -3   1  305.07    7.20
   0  -3  -1  313.27    7.50
   0  -3   1  315.77    7.10
   0  -3   1  300.87    6.50
   0  -3   1  307.57    8.20
   0  -3  -1  313.87    7.50
   0  -3  -1  313.37    6.20
   0  -3  -1  311.67    6.20
   0  -3   1  312.67    8.10
   0   3  -1  280.17    7.80
   0   3   1  305.47    7.70
   0   3  -1  303.77    8.30
   0   3  -1  314.07    7.60
   0   3  -1  308.17    8.00
   0   3   1  318.87    7.10
   0   3   1  316.87    7.60
   0   3  -1  311.37    7.20
   0   3  -1  309.17    6.50
  -1  -3  -1 3524.05   64.29
   1  -3   1 3598.54   64.29
   1  -3   1 3609.84   64.49
   1  -3   1 3441.36   64.59
   1  -3   1 3505.05   64.29
  -1  -3  -1 3531.35   63.99
   1  -3   1 3600.44   65.69
  -1   3  -1 3478.45   64.09
  -1   3  -1 3535.85   64.79
   1   3   1 3585.94   62.39
  -1   3  -1 3581.94   64.39
  -1   3  -1 3527.45   65.49
  -1   3  -1 3534.45   64.29
   2  -3   1 4540.55   82.69
   2  -3   1 4591.14   82.29
   2  -3   1 4495.05   82.09
   2  -3   1 4507.55   83.29
  -2  -3  -1 4554.34   80.09
  -2  -3  -1 4563.04   80.19
  -2   3  -1 4560.24   83.09
  -2   3  -1 4493.85   82.39
   2   3   1 3983.90   79.99
  -2   3  -1 4560.14   82.19
  -2   3  -1 4592.74   82.19
   2   3   1 4505.65   80.09
  -3  -3  -1  506.55   12.70
   3  -3   1  539.65   14.40
  -3  -3  -1  516.35   12.40
   3  -3   1  498.15   14.70
  -3  -3  -1  514.95   12.20
   3  -3   1  515.65   14.00
  -3   3  -1  516.25   14.60
   3   3   1  536.05   12.50
   3   3   1  512.25   12.40
  -3   3  -1  516.55   14.90
  -3   3  -1  503.25   13.90
  -3   3  -1  516.95   14.00
  -4  -3  -1  455.65   14.10
  -4  -3  -1  459.45   13.00
   4  -3   1  440.76   14.20
  -4  -3  -1  459.25   12.10
   4  -3   1  461.35   14.80
   4  -3   1  459.65   15.20
  -4  -3  -1  449.46   12.60
  -4   3  -1  465.15   15.60
   4   3   1  469.25   13.00
  -4   3  -1  451.15   14.60
  -4   3  -1  462.55   14.40
   4   3   1  456.35   12.70
  -4   3  -1  456.85   14.50
  -5  -3  -1  138.59    6.70
   5  -3   1  140.29    9.30
  -5  -3  -1  145.59    8.50
  -5  -3  -1  147.69    8.30
   5  -3   1  140.49    9.80
   5  -3   1  126.09   15.10
   5   3   1  125.79    9.90
  -5   3  -1  151.48    9.60
  -5   3  -1  129.69   11.30
  -5   3  -1  152.38   10.50
  -5   3  -1  142.29    9.60
   5   3   1  144.89    7.90
   6  -3   1   17.80    5.80
  -6  -3  -1   14.10    3.70
  -6  -3  -1   20.40    7.70
   6  -3   1   19.10    6.30
  -6  -3  -1    3.70    5.30
  -6  -3  -1   10.30    5.20
  -6  -3  -1   13.10    5.30
   6  -3   1   16.40    7.30
  -6   3  -1   10.70    7.70
   6   3   1   13.80    4.80
  -6   3  -1   13.10    6.40
  -6   3  -1   14.90    6.50
  -6   3  -1    9.10    5.90
   6   3   1   10.60    5.90
  -7  -3  -1    0.80    6.70
   7  -3   1    6.00    9.70
  -7  -3  -1    2.60   10.00
  -7  -3  -1   -0.70    4.10
  -7  -3  -1    2.00    7.20
   7  -3   1    3.20    8.10
  -7  -3  -1   -6.40    6.30
   7  -3   1   15.00    9.30
  -7   3  -1  -10.40    8.60
  -7   3  -1   -1.90    9.00
   7   3   1  -13.30    8.10
  -7   3  -1    0.30    9.50
   7   3   1    1.40    7.50
  -7   3  -1   -1.30   10.90
  -8  -3  -1   39.90    8.70
   8  -3   1   47.30   10.90
  -8  -3  -1   37.70    8.60
  -8  -3  -1   33.50    5.30
   8  -3   1   28.20    9.50
   8  -3   1   56.19   11.10
  -8  -3  -1   22.20    8.30
  -8  -3  -1   28.40   11.50
   8   3   1   18.70    7.90
  -8   3  -1   32.80    9.70
  -8   3  -1   33.40    9.30
  -8   3  -1   29.70   11.80
   9  -3   1   -2.60   10.10
  -9  -3  -1    4.70    9.50
  -9  -3  -1   28.70   12.40
  -9  -3  -1    2.60    5.20
   9  -3   1    1.90   11.00
   9   3   1   11.40    9.00
  -9   3  -1    3.60   11.40
  -9   3  -1    7.40    8.90
  -9   3  -1   -4.90    9.70
  -9   3  -1    1.30   14.20
 -10  -3  -1    8.90   12.20
  10  -3   1    1.20   12.90
  10  -3   1    0.30   14.80
 -10   3  -1   33.30   13.90
 -10   3  -1   30.50   12.70
 -10   3  -1   -4.60   15.60
  10   3   1    9.40   12.30
 -10   3  -1   25.90   13.60
 -10  -4   1   26.80   12.90
 -10  -4   1  -21.70   10.50
  10  -4  -1  -15.80   11.90
  10   4  -1   -4.10   11.10
 -10   4   1  -12.60   10.40
 -10   4   1   19.10   12.20
 -10   4   1   30.10   14.20
   9  -4  -1   13.70   10.00
  -9  -4   1    2.70   11.50
  -9  -4   1    6.00    8.80
   9  -4  -1   13.90   10.60
  -9   4   1   20.30    8.40
  -9   4   1    9.90   12.60
  -9   4   1    9.20   10.60
  -9   4   1   10.50   10.20
   9   4  -1   22.10    8.50
   8  -4  -1   -3.10    7.80
  -8  -4   1   -2.80    6.90
  -8  -4   1   -3.50   10.10
   8  -4  -1    3.60   10.00
   8  -4  -1   -9.40    7.60
  -8  -4   1   -3.30    7.10
  -8   4   1   -1.30    7.90
   8   4  -1    7.60    8.30
  -8   4   1  -12.10   10.20
   8   4  -1    8.50    6.70
  -8   4   1   -7.70    7.90
  -8   4   1    5.00    6.40
  -7  -4   1   25.20    9.00
   7  -4  -1   19.50    6.70
  -7  -4   1   28.80    7.50
  -7  -4   1   21.60    7.30
   7  -4  -1   29.20    7.30
   7  -4  -1   18.90    8.50
  -7   4   1   24.40   11.70
  -7   4   1   31.30    9.80
   7   4  -1   27.40    6.00
  -7   4   1   22.50    9.00
   7   4  -1   33.30    7.60
  -6  -4   1  149.09   10.00
   6  -4  -1  134.29   11.40
   6  -4  -1  141.19   11.20
   6  -4  -1  161.08   13.10
  -6  -4   1  149.99   11.70
   6  -4  -1  159.08   13.00
  -6  -4   1  124.29   12.40
   6   4  -1  132.79    8.80
  -6   4   1  141.99   11.20
   6   4  -1  156.38   10.60
  -6   4   1  162.38   14.50
  -6   4   1  152.68   12.30
  -6   4   1  145.09   11.30
   5  -4  -1  508.65   15.90
  -5  -4   1  508.65   14.10
   5  -4  -1  493.25   17.20
   5  -4  -1  483.55   15.70
  -5  -4   1  497.25   15.90
   5  -4  -1  504.15   16.30
  -5  -4   1  490.55   16.20
   5   4  -1  504.45   14.60
   5   4  -1  495.95   13.80
  -5   4   1  488.55   15.70
  -5   4   1  513.35   16.40
  -5   4   1  478.55   15.70
   4  -4  -1  137.89   11.30
   4  -4  -1  145.09   11.90
  -4  -4   1  126.29    9.80
  -4  -4   1  138.89    8.80
  -4  -4   1  133.39    8.30
   4  -4  -1  136.59   12.30
  -4  -4   1  126.19   10.90
   4  -4  -1  134.19   10.70
  -4   4   1  129.09   10.00
  -4   4   1  151.48   10.90
   4   4  -1  134.29    7.90
   4   4  -1  144.49    8.80
  -4   4   1  143.39   10.00
  -4   4   1  134.69    9.90
   3  -4  -1  276.87    9.30
  -3  -4   1  279.67    7.80
   3  -4  -1  281.77   10.20
  -3  -4   1  291.27   10.00
   3  -4  -1  283.67   10.30
   3  -4  -1  283.17    9.80
  -3  -4   1  291.57    7.90
   3   4  -1  275.47    8.20
  -3   4   1  270.27   10.20
  -3   4   1  275.47   10.50
   3   4  -1  286.87    9.60
   3   4  -1  283.27    8.20
  -3   4   1  282.47    9.50
  -3   4   1  278.67    9.80
   2  -4  -1 1423.76   28.50
  -2  -4   1 1407.16   26.60
  -2  -4   1 1448.76   29.00
  -2  -4   1 1412.96   26.70
   2  -4  -1 1426.66   29.70
   2  -4  -1 1417.26   28.40
  -2  -4   1 1443.76   26.80
   2  -4  -1 1427.16   29.30
  -2   4   1 1454.35   29.80
   2   4  -1 1389.56   28.80
  -2   4   1 1421.36   28.50
   2   4  -1 1401.96   26.60
  -2   4   1 1459.55   28.60
   2   4  -1 1463.15   26.90
  -2   4   1 1448.76   29.20
   1  -4  -1 1012.00   20.20
   1  -4  -1 1018.90   21.30
  -1  -4   1 1062.99   19.40
  -1  -4   1 1012.90   21.50
  -1  -4   1 1033.30   21.20
  -1  -4   1 1029.80   19.40
   1  -4  -1 1037.70   19.20
   1  -4  -1 1040.50   20.30
  -1  -4   1 1015.30   20.70
   1  -4  -1 1034.00   21.10
  -1   4   1 1044.80   21.40
   1   4  -1 1015.50   20.60
  -1   4   1 1019.50   20.30
  -1   4   1 1037.00   22.10
  -1   4   1 1037.30   21.10
   1   4  -1  987.50   21.40
   1   4  -1 1023.60   19.40
  -1   4   1 1043.60   20.40
  -1   4   1 1057.69   19.20
   1   4  -1 1034.20   21.20
   0  -4  -1  145.69    5.30
   0  -4  -1  146.09    3.60
   0  -4   1  141.79    4.10
   0  -4   1  159.18    5.40
   0  -4   1  152.08    4.70
   0  -4  -1  147.59    5.10
   0  -4  -1  146.39    4.80
   0  -4   1  144.89    5.90
   0  -4  -1  150.08    5.80
   0  -4  -1  143.89    3.60
   0  -4   1  147.69    4.80
   0  -4   1  142.89    6.00
   0   4  -1  134.59    5.50
   0   4   1  148.49    3.90
   0   4  -1  149.09    4.20
   0   4  -1  146.69    4.80
   0   4  -1  140.09    6.20
   0   4  -1  143.49    5.70
   0   4   1  145.29    4.80
   0   4  -1  152.08    5.30
   0   4   1  148.29    5.40
   0   4   1  151.48    5.50
  -1  -4  -1 1199.78   23.90
   1  -4   1 1182.68   25.60
   1  -4   1 1225.98   24.20
  -1  -4  -1 1202.68   24.10
   1  -4   1 1203.98   24.00
   1  -4   1 1206.68   23.90
   1  -4   1 1181.58   24.70
  -1  -4  -1 1226.18   24.20
  -1   4  -1 1191.08   23.70
  -1   4  -1 1202.68   24.80
  -1   4  -1 1216.98   24.10
  -1   4  -1 1208.78   24.10
  -1   4  -1 1192.98   25.40
  -2  -4  -1 1156.28   24.20
  -2  -4  -1 1136.49   21.40
   2  -4   1 1128.99   24.00
   2  -4   1 1140.79   24.20
  -2  -4  -1 1135.89   21.30
   2  -4   1 1121.59   24.40
   2  -4   1 1140.29   25.50
  -2   4  -1 1154.78   25.30
   2   4   1 1122.99   21.50
  -2   4  -1 1157.28   24.20
  -2   4  -1 1153.78   24.40
  -2   4  -1 1115.99   24.20
  -2   4  -1 1129.49   24.10
  -3  -4  -1   24.00    2.70
  -3  -4  -1   23.90    2.80
   3  -4   1   23.50    4.50
  -3  -4  -1   21.80    3.20
   3  -4   1   18.40    4.00
   3  -4   1   18.20    4.20
  -3  -4  -1   19.20    4.00
   3  -4   1   29.20    4.20
  -3   4  -1   24.20    4.40
  -3   4  -1   23.30    4.10
  -3   4  -1   25.90    4.20
  -3   4  -1   17.20    4.70
   3   4   1   21.60    3.00
  -4  -4  -1  236.98    8.00
  -4  -4  -1  234.88    8.20
  -4  -4  -1  233.78    8.50
   4  -4   1  250.17   11.10
  -4  -4  -1  258.27   10.60
   4  -4   1  232.28   11.10
   4  -4   1  224.18   10.20
  -4   4  -1  241.28   11.40
  -4   4  -1  251.77   11.00
   4   4   1  231.38    8.70
  -4   4  -1  239.78   10.90
  -4   4  -1  236.88   10.40
   4   4   1  225.38    8.40
  -5  -4  -1  100.99    9.10
   5  -4   1   92.09    8.80
  -5  -4  -1   97.39    7.30
   5  -4   1   85.09    9.40
  -5  -4  -1  104.29    5.90
  -5  -4  -1  108.49    7.20
  -5   4  -1   98.69   10.50
  -5   4  -1   95.99    9.50
   5   4   1  108.99    7.20
  -5   4  -1  102.39    9.10
   5   4   1  100.99    9.50
  -5   4  -1  116.09   10.00
   6  -4   1   22.80    6.80
  -6  -4  -1   21.40    5.50
   6  -4   1   19.80    7.80
  -6  -4  -1   23.20    6.10
  -6  -4  -1   28.40    3.90
   6  -4   1   23.50    6.20
  -6  -4  -1   20.50    5.20
  -6  -4  -1   28.60    8.70
  -6   4  -1   15.90    8.40
   6   4   1   22.50    6.70
  -6   4  -1   24.30    6.60
  -6   4  -1   22.80    7.40
   6   4   1   20.60    5.10
  -6   4  -1   17.40    9.10
  -7  -4  -1  110.79   12.20
   7  -4   1  122.59   14.10
  -7  -4  -1  106.19    7.70
   7  -4   1  181.48   19.60
  -7  -4  -1  129.69   14.50
  -7  -4  -1  114.29   13.10
  -7  -4  -1  115.19   15.70
   7  -4   1  103.09   21.40
   7   4   1  123.39   12.70
  -7   4  -1  114.59   15.40
   7   4   1  107.69   11.20
  -7   4  -1  134.09   16.50
  -7   4  -1  119.79   13.00
  -7   4  -1  144.09   18.30
   8  -4   1   31.00   11.80
   8  -4   1   71.29   12.00
  -8  -4  -1   27.80   11.90
  -8  -4  -1   49.50    8.80
  -8  -4  -1   44.30    8.80
   8  -4   1   57.29   10.50
  -8   4  -1   45.60   11.20
   8   4   1   46.60    8.20
  -8   4  -1   53.69   10.50
  -8   4  -1   56.79   13.10
  -9  -4  -1  -15.10    9.60
  -9  -4  -1  -10.60    9.60
   9  -4   1    4.50   12.00
   9  -4   1    1.10   10.70
  -9   4  -1   -3.80   13.00
  -9   4  -1  -12.00   14.10
   9   4   1    4.10    8.90
  -9   4  -1  -11.90   10.00
  10  -4   1   19.50   16.40
 -10  -4  -1   21.40   12.90
  10  -4   1   31.20   13.90
 -10   4  -1   24.20   10.90
 -10   4  -1    9.80   14.50
 -10   4  -1    7.60   14.50
 -10  -5   1   16.80   11.60
  10  -5  -1    8.90   14.20
  10  -5  -1   -5.80   12.60
 -10   5   1   13.60   15.20
  10   5  -1    9.80   11.20
 -10   5   1   -3.60   10.40
 -10   5   1  -12.50   12.30
   9  -5  -1   23.50   10.60
  -9  -5   1   15.00   13.10
  -9  -5   1   17.70    9.50
  -9  -5   1   -1.00    9.10
  -9  -5   1   22.90   10.20
   9  -5  -1   18.90   20.10
   9   5  -1   14.20    7.90
  -9   5   1    3.60   12.00
  -9   5   1   13.80    8.30
  -9   5   1    0.90   10.40
  -9   5   1   -4.60   12.40
   8  -5  -1   62.79   10.40
  -8  -5   1   59.59    8.90
   8  -5  -1   41.00   11.60
  -8  -5   1   49.20    8.30
   8  -5  -1   33.90    9.00
  -8  -5   1   54.69    9.90
  -8  -5   1   49.00   12.40
   8   5  -1   40.10    9.80
  -8   5   1   35.10    9.60
  -8   5   1   48.40    7.60
  -8   5   1   42.90   11.40
  -8   5   1   56.79   10.70
   8   5  -1   43.50    7.50
   7  -5  -1   15.00    7.20
  -7  -5   1   11.10    7.00
  -7  -5   1   21.50    9.40
  -7  -5   1   24.60    7.70
  -7  -5   1   10.10    5.70
   7  -5  -1   15.30    7.00
   7  -5  -1   11.90    9.30
   7  -5  -1    1.10   11.80
  -7   5   1   -1.10    9.10
   7   5  -1   10.80    7.90
  -7   5   1   16.30    9.30
  -7   5   1    3.60    7.80
   7   5  -1    2.70    5.70
  -7   5   1   18.00    9.40
  -6  -5   1  101.59    8.30
   6  -5  -1  105.19   11.00
   6  -5  -1  101.09   11.50
   6  -5  -1   88.89   10.20
   6  -5  -1  100.39    9.80
  -6  -5   1   94.99    8.20
  -6  -5   1  106.79   10.90
  -6  -5   1   81.29   10.90
  -6   5   1   88.89   10.80
   6   5  -1   98.69    7.60
   6   5  -1   81.69    9.10
  -6   5   1   95.99   10.00
  -6   5   1   89.39    9.90
  -6   5   1   95.39   11.60
  -5  -5   1  109.49    7.10
  -5  -5   1  109.59    6.90
  -5  -5   1  115.49    9.10
   5  -5  -1  121.49   10.40
  -5  -5   1  117.99    8.90
   5  -5  -1   88.79    9.20
   5  -5  -1  101.99    8.80
   5  -5  -1  115.59   10.00
   5   5  -1  101.69    6.80
   5   5  -1  106.59    7.80
  -5   5   1  105.79    8.70
  -5   5   1  115.39   10.20
  -5   5   1  111.89    9.60
  -4  -5   1   64.79    7.00
   4  -5  -1   62.89    6.60
  -4  -5   1   60.39    5.00
   4  -5  -1   52.29    6.10
   4  -5  -1   53.29    6.20
  -4  -5   1   64.49    4.80
  -4  -5   1   64.99    6.90
   4  -5  -1   56.59    7.00
  -4   5   1   59.99    6.80
  -4   5   1   64.19    6.50
   4   5  -1   57.79    5.60
  -4   5   1   63.69    7.30
   4   5  -1   66.19    5.00
   4   5  -1   55.49    6.60
  -4   5   1   60.99    7.50
   3  -5  -1   72.99    6.70
   3  -5  -1   72.99    5.80
   3  -5  -1   84.29    6.50
  -3  -5   1   79.99    4.20
  -3  -5   1   65.09    6.20
  -3  -5   1   72.59    3.40
   3  -5  -1   72.69    6.60
  -3  -5   1   76.89    4.20
   3   5  -1   80.09    6.10
  -3   5   1   70.89    6.50
  -3   5   1   68.89    6.90
   3   5  -1   69.89    4.60
  -3   5   1   77.99    5.90
   3   5  -1   68.29    4.10
  -3   5   1   70.69    6.80
   2  -5  -1   55.89    4.80
   2  -5  -1   48.60    4.90
  -2  -5   1   53.89    5.30
  -2  -5   1   49.80    2.80
  -2  -5   1   47.20    3.50
  -2  -5   1   51.19    5.20
  -2  -5   1   53.69    2.90
   2  -5  -1   46.70    5.30
   2  -5  -1   51.59    4.30
  -2   5   1   46.60    2.70
  -2   5   1   47.50    5.20
   2   5  -1   49.40    3.50
  -2   5   1   42.80    4.70
  -2   5   1   54.09    5.80
  -2   5   1   52.29    4.90
   2   5  -1   48.90    3.30
   2   5  -1   53.29    4.90
  -2   5   1   54.59    4.70
   1  -5  -1  511.25   12.50
  -1  -5   1  510.65   10.60
   1  -5  -1  511.25   11.50
  -1  -5   1  500.45   12.40
   1  -5  -1  518.75   13.00
   1  -5  -1  503.85   11.50
  -1  -5   1  511.75   13.20
  -1  -5   1  506.45   10.50
   1  -5  -1  523.15   10.80
  -1  -5   1  529.65   12.80
  -1  -5   1  528.35   10.50
  -1   5   1  515.45   10.70
  -1   5   1  524.65   11.80
  -1   5   1  502.45   11.70
  -1   5   1  514.75   13.80
  -1   5   1  500.55   12.50
  -1   5   1  519.15   13.00
   1   5  -1  519.15   12.50
   1   5  -1  519.95   10.70
   1   5  -1  502.95   13.00
   1   5  -1  526.45   12.70
   0  -5  -1 1174.18   23.90
   0  -5   1 1213.88   23.10
   0  -5   1 1192.88   22.70
   0  -5   1 1174.38   25.30
   0  -5  -1 1192.58   21.90
   0  -5  -1 1198.18   23.40
   0  -5   1 1198.98   25.10
   0  -5   1 1218.68   24.20
   0  -5   1 1203.28   23.30
   0  -5  -1 1191.78   21.90
   0  -5  -1 1193.18   25.00
   0  -5  -1 1222.28   24.60
   0   5  -1 1181.08   25.20
   0   5   1 1193.78   24.50
   0   5   1 1214.88   22.20
   0   5   1 1213.28   23.50
   0   5  -1 1197.28   24.10
   0   5  -1 1182.28   25.00
   0   5  -1 1191.48   22.60
   0   5   1 1201.38   24.00
   0   5  -1 1184.28   23.20
  -1  -5  -1  902.51   19.60
   1  -5   1  888.31   18.90
  -1  -5  -1  911.01   19.30
  -1  -5  -1  895.91   19.30
   1  -5   1  888.11   20.20
   1  -5   1  909.21   19.10
  -1  -5  -1  902.31   19.10
   1  -5   1  922.31   21.20
   1  -5   1  907.41   19.30
  -1   5  -1  901.71   19.20
  -1   5  -1  893.71   20.90
  -1   5  -1  914.21   19.20
   1   5   1  911.81   19.60
  -1   5  -1  915.11   18.90
  -1   5  -1  937.41   20.40
   1   5   1  875.81   19.20
  -2  -5  -1  378.06   11.10
   2  -5   1  377.96   12.20
   2  -5   1  365.66   11.00
   2  -5   1  360.56   10.60
  -2  -5  -1  367.46   10.80
   2  -5   1  375.06   11.10
  -2   5  -1  363.16   10.80
   2   5   1  375.16    8.10
  -2   5  -1  371.86   11.00
   2   5   1  371.66    8.00
  -2   5  -1  364.06   12.40
  -2   5  -1  376.76   11.10
  -2   5  -1  373.36   11.40
  -3  -5  -1 1864.91   38.00
  -3  -5  -1 1805.82   34.10
   3  -5   1 1794.92   37.80
  -3  -5  -1 1839.42   34.40
   3  -5   1 1856.51   39.80
   3  -5   1 1808.32   38.10
   3  -5   1 1816.42   38.60
  -3   5  -1 1808.92   38.20
  -3   5  -1 1812.82   38.60
  -3   5  -1 1811.82   39.70
  -3   5  -1 1817.72   38.60
   3   5   1 1841.02   34.90
   4  -5   1  157.08    9.90
   4  -5   1  143.29    9.60
  -4  -5  -1  150.48    6.60
   4  -5   1  144.39    8.80
  -4  -5  -1  133.39    6.10
  -4  -5  -1  146.99    9.00
  -4  -5  -1  129.79    6.80
   4  -5   1  137.79    9.60
  -4   5  -1  147.19   10.00
   4   5   1  144.29    7.00
  -4   5  -1  136.69    9.60
   4   5   1  142.89    6.80
  -4   5  -1  153.08    9.80
  -4   5  -1  133.09    8.70
  -5  -5  -1  268.37   12.40
  -5  -5  -1  260.07    8.60
  -5  -5  -1  256.97    9.60
   5  -5   1  252.57   12.30
   5  -5   1  275.27   13.60
  -5  -5  -1  272.47   10.20
  -5   5  -1  254.07   14.40
   5   5   1  271.67   10.20
  -5   5  -1  273.57   13.60
   5   5   1  258.27   12.60
  -5   5  -1  278.77   13.60
  -5   5  -1  262.97   13.00
  -6  -5  -1  103.29    8.30
  -6  -5  -1  103.79    8.90
   6  -5   1  105.09   10.70
  -6  -5  -1  103.29    5.60
   6  -5   1   97.99   13.00
  -6  -5  -1  111.39   11.30
   6  -5   1  100.09   11.80
  -6   5  -1   84.69   10.90
   6   5   1   83.39    8.00
  -6   5  -1  125.19   11.70
  -6   5  -1  107.39   12.20
  -6   5  -1  110.49   13.10
   6   5   1   93.99   10.30
   7  -5   1   39.90   10.70
  -7  -5  -1   47.70    7.40
  -7  -5  -1   40.70    6.70
   7  -5   1   52.39   10.30
  -7  -5  -1   25.40    8.00
  -7  -5  -1   53.89   12.30
   7  -5   1   41.50    8.80
   7   5   1   26.50    6.20
  -7   5  -1   43.90    9.10
  -7   5  -1   43.10   10.90
   7   5   1   32.50    7.90
  -7   5  -1   46.90   10.10
  -7   5  -1   61.89   11.30
   8  -5   1   14.80   22.20
  -8  -5  -1    6.00    8.10
   8  -5   1  -11.40   10.90
   8  -5   1  -12.50    9.20
  -8  -5  -1    0.90    7.70
  -8  -5  -1   17.60   12.30
   8   5   1   10.20    7.40
  -8   5  -1  -22.10   11.30
  -8   5  -1   -7.90    9.10
  -8   5  -1  -20.70   10.90
  -9  -5  -1   15.00    9.70
   9  -5   1   21.50   11.70
   9  -5   1   10.10   14.30
  -9  -5  -1    6.00    9.80
  -9   5  -1  -20.60   14.10
   9   5   1   11.00    9.60
  -9   5  -1   14.70   12.30
  -9   5  -1    5.00   13.20
  10  -5   1   40.90   14.20
 -10  -5  -1   -4.60   12.20
  10  -5   1   34.80   17.40
  10   5   1  -13.30   10.80
 -10   5  -1    3.50   13.20
 -10   5  -1   13.10   14.90
 -10   5  -1   14.00   16.90
  10  -6  -1    6.30   14.40
 -10  -6   1   -0.60   11.20
  10  -6  -1  -18.30   12.60
 -10   6   1   26.40   16.60
 -10   6   1   31.40   13.70
 -10   6   1   -3.40    9.90
  10   6  -1    3.50   10.40
  -9  -6   1   -0.10   13.70
   9  -6  -1  -15.10   11.00
  -9  -6   1   -6.60    8.70
   9  -6  -1   -4.10    9.60
  -9  -6   1    5.10    9.40
  -9   6   1    5.10    8.20
  -9   6   1    0.10   10.50
  -9   6   1   -5.90   12.80
  -9   6   1    1.60   11.20
   9   6  -1   -3.20    8.10
  -8  -6   1  108.49   12.10
   8  -6  -1   94.79   13.80
   8  -6  -1  101.19   12.50
  -8  -6   1   91.59   10.00
  -8  -6   1   92.19   14.30
  -8   6   1   97.59   11.60
  -8   6   1   87.99   12.10
   8   6  -1   85.49   10.30
  -8   6   1   99.29   13.50
   8   6  -1  109.89   11.80
  -8   6   1   95.19   13.40
   7  -6  -1   71.89   10.90
  -7  -6   1   70.29    9.90
  -7  -6   1   45.00   12.00
   7  -6  -1   69.29   13.30
   7  -6  -1   68.09   12.50
  -7  -6   1   64.69   10.40
  -7  -6   1   64.89    8.20
   7  -6  -1   83.99   12.80
  -7   6   1   54.59   10.70
   7   6  -1   49.20    9.40
  -7   6   1   59.49   11.80
  -7   6   1   77.79   13.80
   7   6  -1   57.79    7.70
  -7   6   1   64.99   12.00
   6  -6  -1  143.99   12.20
   6  -6  -1  174.08   13.30
  -6  -6   1  149.19   12.70
  -6  -6   1  148.79    9.00
  -6  -6   1  171.38   12.70
  -6  -6   1  149.19    8.80
   6  -6  -1  157.78   12.10
   6  -6  -1  158.28   11.20
   6   6  -1  145.39    8.70
  -6   6   1  148.39   11.40
   6   6  -1  154.68   10.40
  -6   6   1  155.08   13.30
  -6   6   1  173.98   14.80
  -6   6   1  154.08   12.60
   5  -6  -1   16.30    5.50
  -5  -6   1   17.10    5.50
   5  -6  -1   12.20    5.20
  -5  -6   1   16.00    3.50
  -5  -6   1   23.80    5.70
  -5  -6   1   15.70    3.80
   5  -6  -1   17.30    6.00
   5  -6  -1   19.10    6.00
   5   6  -1   21.50    4.70
  -5   6   1   17.60    6.40
  -5   6   1   20.00    6.10
   5   6  -1   10.90    3.60
  -5   6   1   16.50    5.00
  -5   6   1   31.00    7.40
  -4  -6   1    7.10    2.80
  -4  -6   1   14.10    2.80
   4  -6  -1   13.70    4.90
   4  -6  -1    8.70    3.80
   4  -6  -1   12.70    4.60
   4  -6  -1   14.50    4.70
  -4  -6   1    4.40    3.60
   4   6  -1   14.20    3.30
  -4   6   1   10.10    4.60
  -4   6   1    6.30    4.90
   4   6  -1   16.00    3.80
   4   6  -1   11.70    3.60
  -4   6   1    7.00    3.80
  -4   6   1    3.70    4.30
   3  -6  -1  199.08   13.10
  -3  -6   1  160.98    6.60
  -3  -6   1  158.18   10.90
  -3  -6   1  178.68   10.30
   3  -6  -1  180.78   10.60
  -3  -6   1  152.08    6.40
  -3  -6   1  150.18    6.20
   3  -6  -1  175.08   11.80
   3  -6  -1  167.48   10.60
  -3   6   1  171.38   11.70
  -3   6   1  182.48   11.60
  -3   6   1  171.38   11.70
   3   6  -1  166.28   11.00
   3   6  -1  172.38    8.00
  -3   6   1  177.08   12.10
  -3   6   1  186.88   13.60
  -2  -6   1  848.62   16.30
   2  -6  -1  826.22   21.00
   2  -6  -1  823.12   19.70
  -2  -6   1  849.22   19.90
   2  -6  -1  865.71   19.00
  -2  -6   1  883.31   20.60
   2  -6  -1  839.62   19.00
  -2  -6   1  836.82   18.20
  -2  -6   1  830.82   16.30
  -2   6   1  824.02   19.70
  -2   6   1  842.02   16.70
  -2   6   1  844.62   18.90
  -2   6   1  858.21   20.30
   2   6  -1  847.12   18.20
  -2   6   1  872.11   19.20
  -2   6   1  867.31   21.20
   2   6  -1  848.72   19.80
   2   6  -1  834.72   16.70
  -1  -6   1  186.08    5.20
  -1  -6   1  197.58    5.40
  -1  -6   1  194.38    7.60
   1  -6  -1  188.88    8.20
   1  -6  -1  191.68    6.30
   1  -6  -1  194.18    6.20
   1  -6  -1  195.48    7.80
  -1  -6   1  196.68    7.20
  -1  -6   1  199.58    5.10
   1  -6  -1  199.28    7.20
  -1  -6   1  192.88    8.20
   1  -6  -1  187.38    5.80
  -1   6   1  187.58    6.40
   1   6  -1  180.68    7.10
   1   6  -1  187.58    7.80
  -1   6   1  192.58    5.70
  -1   6   1  189.38    6.50
  -1   6   1  184.58    7.60
  -1   6   1  197.58    8.70
   1   6  -1  194.58    7.40
   1   6  -1  190.48    5.50
  -1   6   1  191.68    7.30
   0  -6   1  191.48    8.00
   0  -6  -1  194.88    6.50
   0  -6  -1  197.78    6.60
   0  -6   1  192.68    5.90
   0  -6   1  196.98    8.20
   0  -6  -1  186.98    4.70
   0  -6  -1  194.48    7.70
   0  -6  -1  193.18    7.50
   0  -6   1  199.78    7.00
   0  -6   1  194.38    6.20
   0  -6   1  186.28    5.60
   0  -6  -1  190.18    4.80
   0   6  -1  188.18    8.20
   0   6   1  199.08    5.30
   0   6   1  192.98    7.40
   0   6  -1  195.28    6.30
   0   6  -1  180.48    7.70
   0   6  -1  187.48    6.80
   0   6  -1  195.18    5.70
   0   6   1  184.28    6.30
   0   6   1  195.38    6.90
  -1  -6  -1  437.46   11.00
  -1  -6  -1  436.36   11.70
   1  -6   1  436.36   12.80
   1  -6   1  435.26   11.50
   1  -6   1  424.36   13.30
   1  -6   1  425.46   11.00
   1  -6   1  441.46   11.10
  -1  -6  -1  447.16   12.10
  -1  -6  -1  427.16   11.50
  -1   6  -1  434.26   11.00
  -1   6  -1  444.06   11.10
   1   6   1  441.16   11.60
  -1   6  -1  448.06   12.70
  -1   6  -1  428.36   11.20
   1   6   1  435.06   11.90
  -1   6  -1  439.66   11.50
  -1   6  -1  432.76   13.40
   2  -6   1  913.61   22.80
   2  -6   1  884.11   20.70
  -2  -6  -1  922.61   20.90
   2  -6   1  920.71   20.90
  -2  -6  -1  927.41   21.00
   2  -6   1  895.61   20.50
  -2  -6  -1  879.11   19.50
  -2   6  -1  883.01   22.40
  -2   6  -1  901.11   20.60
  -2   6  -1  873.11   20.40
  -2   6  -1  921.01   21.70
  -2   6  -1  900.91   20.80
  -3  -6  -1   21.90    4.00
   3  -6   1   35.20    5.20
  -3  -6  -1   30.10    3.00
  -3  -6  -1   34.30    3.50
   3  -6   1   34.60    5.30
   3  -6   1   22.70    5.20
   3  -6   1   29.40    4.70
  -3  -6  -1   32.40    4.80
   3   6   1   35.90    4.00
  -3   6  -1   28.10    4.70
  -3   6  -1   27.00    5.20
  -3   6  -1   28.80    4.60
  -3   6  -1   24.60    4.60
  -3   6  -1   29.10    4.80
   4  -6   1 1035.70   25.30
  -4  -6  -1 1010.30   21.30
  -4  -6  -1 1010.10   21.40
   4  -6   1 1013.80   26.30
   4  -6   1 1063.99   25.90
   4  -6   1 1041.30   27.20
  -4  -6  -1 1021.20   21.10
  -4   6  -1 1080.19   26.30
   4   6   1 1021.50   21.80
   4   6   1  976.20   22.60
  -4   6  -1 1033.00   26.80
  -4   6  -1 1053.29   32.00
  -4   6  -1 1009.10   25.30
  -5  -6  -1  314.07   14.50
  -5  -6  -1  293.67    9.90
   5  -6   1  311.87   14.00
  -5  -6  -1  293.67   10.80
   5  -6   1  291.27   17.80
   5  -6   1  303.37   15.90
  -5  -6  -1  282.97    9.70
  -5   6  -1  300.07   15.60
  -5   6  -1  297.37   15.10
   5   6   1  284.47   16.60
  -5   6  -1  321.07   14.70
   5   6   1  289.47   10.70
  -5   6  -1  310.27   16.20
   6  -6   1    0.40    6.00
   6  -6   1   13.60    8.00
  -6  -6  -1   14.80    5.20
  -6  -6  -1   11.40    4.40
  -6  -6  -1    3.00    6.10
   6  -6   1   21.10    7.50
   6   6   1   10.80    4.70
  -6   6  -1    4.30    7.60
   6   6   1   15.80    6.10
  -6   6  -1   -1.40    8.00
  -6   6  -1    1.10    8.70
  -6   6  -1   11.60    6.90
  -7  -6  -1  110.99   10.20
  -7  -6  -1  132.99   15.20
   7  -6   1  133.39   17.60
   7  -6   1  125.39   13.70
  -7  -6  -1  133.89   11.30
  -7  -6  -1  110.99   14.40
   7  -6   1  127.59   16.00
   7   6   1  132.99   10.20
  -7   6  -1  121.69   13.60
  -7   6  -1  114.79   14.10
  -7   6  -1  134.59   14.10
  -7   6  -1  132.79   16.50
   7   6   1  132.79   12.90
  -8  -6  -1   26.30    9.60
  -8  -6  -1   15.60    7.20
   8  -6   1   38.70   10.20
   8  -6   1   36.10   12.30
  -8  -6  -1   30.90    8.60
  -8  -6  -1   18.90   13.20
   8  -6   1   46.60   12.20
  -8   6  -1   22.30   10.10
   8   6   1   26.00    7.40
  -8   6  -1   41.10   12.60
  -8   6  -1   25.60   12.00
  -8   6  -1   25.60   12.30
  -9  -6  -1    6.30   10.30
   9  -6   1   14.00   11.90
   9  -6   1   -5.30   16.00
  -9   6  -1    9.60   11.70
   9   6   1    2.90    9.60
  -9   6  -1   12.70   15.10
  10  -6   1   16.00   19.30
  10  -6   1   35.00   14.40
 -10  -6  -1   23.20   12.50
 -10   6  -1   21.80   18.10
 -10   6  -1  -26.80   16.70
  10  -7  -1   14.40   16.00
  10  -7  -1   -4.80   13.50
 -10  -7   1   11.20   11.40
 -10   7   1   14.30   15.00
 -10   7   1   -1.00   16.20
   9  -7  -1   10.20   13.00
   9  -7  -1   -4.40   10.50
  -9  -7   1   13.40    9.80
  -9  -7   1   18.40   14.50
  -9  -7   1   -4.70    8.30
  -9   7   1    3.00    8.40
  -9   7   1    0.80   11.40
   9   7  -1   11.90    9.30
  -9   7   1    3.20   14.80
   8  -7  -1   -4.50   10.00
  -8  -7   1    6.20   12.30
  -8  -7   1    5.70    6.70
   8  -7  -1   13.90   12.00
  -8  -7   1  -13.00    7.40
   8  -7  -1   19.00   10.00
  -8   7   1   25.60   12.40
  -8   7   1   26.10   10.50
   8   7  -1   -6.30    6.60
   8   7  -1   14.10    9.60
  -8   7   1  -12.90   10.60
  -7  -7   1  164.98   14.80
   7  -7  -1  118.59   14.50
   7  -7  -1  162.78   18.00
   7  -7  -1  155.58   14.10
   7  -7  -1  161.78   15.60
  -7  -7   1  139.49   16.10
  -7  -7   1  151.88   11.20
  -7  -7   1  164.98   10.40
   7   7  -1  143.79   10.10
  -7   7   1  130.59   17.70
   7   7  -1  150.08   13.20
  -7   7   1  138.49   16.80
  -7   7   1  191.28   17.50
  -7   7   1  166.18   14.20
  -6  -7   1   16.80    7.10
  -6  -7   1   17.90    4.70
   6  -7  -1   14.10    6.50
   6  -7  -1   20.50    7.20
   6  -7  -1   21.50    8.10
  -6  -7   1   18.20    4.70
  -6  -7   1   11.90    7.20
  -6   7   1   14.10    8.30
  -6   7   1   16.90    6.40
   6   7  -1   24.30    5.90
   6   7  -1   16.10    4.60
  -6   7   1    8.70    8.10
  -6   7   1   17.70    8.10
   5  -7  -1   83.69    9.60
  -5  -7   1   86.29    7.00
  -5  -7   1   79.89    6.40
   5  -7  -1   98.89   10.90
  -5  -7   1   87.19   10.20
   5  -7  -1   86.39    9.10
   5  -7  -1   79.89    9.20
  -5  -7   1   85.59   10.70
  -5   7   1  122.49   12.60
   5   7  -1   84.29    8.20
  -5   7   1   83.19    9.90
   5   7  -1   81.49    7.20
  -5   7   1  103.29   12.40
  -5   7   1   98.09   11.30
  -4  -7   1  161.08    5.50
  -4  -7   1  172.08    6.20
   4  -7  -1  156.88    9.80
   4  -7  -1  165.78    9.00
   4  -7  -1  180.18   10.60
  -4  -7   1  150.28   11.90
   4  -7  -1  176.58   10.10
  -4  -7   1  163.88    6.40
  -4   7   1  165.58   10.90
  -4   7   1  183.28   10.90
   4   7  -1  168.48    9.60
  -4   7   1  158.08   11.80
   4   7  -1  170.08    7.00
  -4   7   1  163.28    9.20
   4   7  -1  164.18    6.60
   3  -7  -1  746.73   19.00
  -3  -7   1  775.52   20.30
  -3  -7   1  737.23   15.10
   3  -7  -1  763.12   21.10
   3  -7  -1  757.82   19.90
  -3  -7   1  716.43   15.60
  -3  -7   1  735.23   16.50
   3  -7  -1  735.83   18.70
  -3  -7   1  775.62   19.80
  -3   7   1  740.03   19.50
   3   7  -1  764.62   15.80
  -3   7   1  730.63   18.50
  -3   7   1  724.83   19.90
  -3   7   1  764.52   19.10
   3   7  -1  770.82   19.70
  -3   7   1  754.22   21.00
   2  -7  -1   65.89    5.90
  -2  -7   1   63.59    4.40
   2  -7  -1   69.99    6.40
  -2  -7   1   58.19    5.30
   2  -7  -1   74.29    6.20
  -2  -7   1   85.99    7.20
  -2  -7   1   74.69    7.90
   2  -7  -1   74.09    8.10
  -2   7   1   76.59    9.50
  -2   7   1   87.49    9.30
  -2   7   1   67.39    9.30
   2   7  -1   72.39    5.80
  -2   7   1   74.09    5.60
   2   7  -1   63.39    7.70
   2   7  -1   98.89    9.40
  -2   7   1   63.99    7.40
   2   7  -1   71.19    5.30
  -2   7   1   71.49    9.00
   1  -7  -1  323.97   10.80
   1  -7  -1  306.47   11.20
  -1  -7   1  312.57   10.20
   1  -7  -1  324.47    8.60
   1  -7  -1  320.57    8.50
  -1  -7   1  323.67   10.40
  -1  -7   1  318.57    7.60
  -1  -7   1  320.17   11.20
  -1  -7   1  316.87    7.90
   1  -7  -1  318.27    8.70
   1  -7  -1  316.17    9.90
  -1  -7   1  318.17    7.40
  -1   7   1  330.77   11.90
  -1   7   1  319.37    8.90
   1   7  -1  321.17   10.90
  -1   7   1  322.37    9.00
   1   7  -1  329.77    8.00
  -1   7   1  326.47   10.10
  -1   7   1  327.17    8.50
  -1   7   1  306.97   10.70
   1   7  -1  329.07   10.60
   1   7  -1  322.47   10.20
   0  -7   1  285.37    7.70
   0  -7   1  294.27   10.60
   0  -7  -1  273.97   10.10
   0  -7  -1  288.57   10.00
   0  -7   1  296.37    9.40
   0  -7  -1  290.27    6.60
   0  -7  -1  284.77    6.60
   0  -7   1  287.97    8.10
   0  -7  -1  289.97    8.70
   0  -7   1  289.97    7.80
   0  -7   1  297.67   10.50
   0  -7  -1  288.57    8.80
   0   7  -1  279.87   10.30
   0   7   1  309.57   10.20
   0   7  -1  287.37    8.20
   0   7  -1  286.47   10.60
   0   7  -1  286.17    9.10
   0   7   1  292.17    8.50
   0   7  -1  291.87    7.80
   0   7   1  286.47    7.20
   0   7   1  282.97    9.00
  -1  -7  -1   30.40    3.90
   1  -7   1   33.20    5.20
  -1  -7  -1   28.30    3.60
   1  -7   1   29.80    3.40
   1  -7   1   26.50    3.60
   1  -7   1   28.30    4.30
   1  -7   1   30.60    4.00
  -1  -7  -1   27.60    3.90
  -1  -7  -1   30.30    4.40
   1   7   1   29.10    3.50
  -1   7  -1   33.50    3.60
  -1   7  -1   29.00    3.30
  -1   7  -1   29.90    3.60
  -1   7  -1   32.30    4.60
   1   7   1   26.70    3.60
  -1   7  -1   31.10    5.30
  -1   7  -1   30.60    3.90
   2  -7   1   64.69    7.10
  -2  -7  -1   67.09    7.70
  -2  -7  -1   69.39    8.30
  -2  -7  -1   78.99    8.10
   2  -7   1   84.59    8.40
   2  -7   1   88.29    8.80
  -2  -7  -1   81.09    9.70
   2  -7   1   98.29   11.90
  -2   7  -1   83.29   10.50
  -2   7  -1   81.59    8.60
  -2   7  -1   72.79    8.30
  -2   7  -1   76.29    9.10
  -2   7  -1   91.49    8.00
  -3  -7  -1  109.89    8.10
   3  -7   1  106.39    8.50
  -3  -7  -1  103.49    5.60
  -3  -7  -1   99.39    7.60
   3  -7   1   93.39    7.60
   3  -7   1  105.79    7.30
   3  -7   1   90.99    8.70
  -3   7  -1   86.99    7.20
  -3   7  -1   92.19    9.20
  -3   7  -1   96.69    8.00
   3   7   1   99.29    4.20
  -3   7  -1  105.69    8.00
  -3   7  -1   93.89    7.90
   3   7   1   98.99    4.60
   4  -7   1  158.58   10.70
   4  -7   1  179.78   11.90
  -4  -7  -1  171.58    6.00
  -4  -7  -1  172.38   10.20
   4  -7   1  158.38    9.40
  -4  -7  -1  155.68    6.50
  -4  -7  -1  153.98    6.20
   4  -7   1  183.58   10.70
  -4   7  -1  177.68   10.60
  -4   7  -1  186.28   11.30
  -4   7  -1  170.48   11.10
   4   7   1  172.28    7.20
  -4   7  -1  165.08   11.70
  -4   7  -1  160.48    9.90
  -5  -7  -1   44.90    4.90
   5  -7   1   55.39    8.50
   5  -7   1   57.89    8.50
  -5  -7  -1   34.10    6.70
   5  -7   1   49.50    7.10
   5  -7   1   49.40    8.00
  -5  -7  -1   54.89    6.10
  -5  -7  -1   41.90    4.30
   5   7   1   49.30    6.30
  -5   7  -1   32.10    7.70
  -5   7  -1   38.40    6.70
  -5   7  -1   43.50    8.00
  -5   7  -1   48.20    8.60
   6  -7   1  264.77   16.80
   6  -7   1  250.17   15.20
   6  -7   1  256.47   17.40
  -6  -7  -1  269.47   15.70
  -6  -7  -1  258.87   11.10
   6   7   1  249.48   11.00
  -6   7  -1  271.67   18.80
   6   7   1  259.87   13.30
  -6   7  -1  243.58   15.60
  -6   7  -1  240.78   17.30
  -6   7  -1  245.48   17.80
   7  -7   1   46.20   12.10
  -7  -7  -1   40.20   12.20
   7  -7   1   62.99   12.00
  -7  -7  -1   52.29    9.00
   7  -7   1   52.29    9.60
  -7   7  -1   57.79   11.20
   7   7   1   60.09    8.90
  -7   7  -1   58.39   10.40
  -7   7  -1   54.69   12.50
   7   7   1   49.99    6.80
  -7   7  -1   49.20   11.20
  -8  -7  -1    3.10   12.90
  -8  -7  -1    1.40    7.70
   8  -7   1   10.00    9.10
   8  -7   1  -16.80   11.90
   8  -7   1   20.70   11.90
  -8   7  -1    9.00   12.90
  -8   7  -1   23.30   17.60
   8   7   1    1.90    6.70
  -8   7  -1    8.10   11.40
  -8   7  -1   -2.30    9.70
   9  -7   1   11.60   12.00
   9  -7   1   36.10   15.50
  -9  -7  -1   16.50    9.90
   9   7   1   -6.10    8.40
  -9   7  -1   42.20   16.90
  -9   7  -1   18.10   12.30
 -10  -8   1  -22.30   11.50
  10  -8  -1   21.60   14.40
  10  -8  -1   13.70   16.40
 -10   8   1   -1.30   14.70
   9  -8  -1    7.20   11.90
  -9  -8   1  -10.50   14.80
  -9  -8   1   -7.10    8.70
   9  -8  -1    2.50   13.00
  -9   8   1    7.60   11.70
  -9   8   1  -16.20    8.10
  -9   8   1   -2.40   15.40
   9   8  -1    5.50    8.20
  -8  -8   1   31.70    7.00
  -8  -8   1   23.50    9.80
  -8  -8   1   40.50   13.30
   8  -8  -1   42.80   13.60
  -8  -8   1   39.80    8.10
   8  -8  -1   34.00   10.10
   8  -8  -1   36.30   11.70
  -8   8   1   42.30   13.30
  -8   8   1   45.90   12.10
   8   8  -1   36.80    7.70
  -8   8   1   25.00   10.30
  -8   8   1   38.40   11.10
   8   8  -1   26.50   10.30
   7  -8  -1   -0.60    7.50
   7  -8  -1   13.50    8.40
   7  -8  -1   10.50   10.70
   7  -8  -1   22.70    9.40
  -7  -8   1   -2.00    4.70
  -7  -8   1   16.90    9.50
  -7  -8   1   10.60    5.90
  -7   8   1   11.50    9.70
   7   8  -1    9.20    7.30
  -7   8   1   12.50    8.20
  -7   8   1    3.60    9.80
   7   8  -1   14.10    5.30
  -7   8   1   15.50   10.90
  -6  -8   1   43.40    5.60
   6  -8  -1   32.80    8.70
  -6  -8   1   37.20    5.00
   6  -8  -1   55.89   11.90
   6  -8  -1   49.70    7.90
  -6  -8   1   31.20    8.30
  -6  -8   1   35.40    7.90
   6  -8  -1   53.79    9.90
  -6   8   1   42.10   10.50
  -6   8   1   44.70   10.30
   6   8  -1   48.00    6.80
  -6   8   1   45.50    9.20
   6   8  -1   42.80    5.40
  -6   8   1   43.30    7.80
   5  -8  -1   12.90    6.30
  -5  -8   1   -0.30    5.70
  -5  -8   1    3.60    2.90
  -5  -8   1   11.50    3.40
   5  -8  -1    7.40    6.70
   5  -8  -1    6.20    5.20
   5  -8  -1    2.80    5.90
   5   8  -1   11.00    4.20
  -5   8   1    6.10    5.00
  -5   8   1    7.00    6.60
  -5   8   1   14.70    5.40
  -5   8   1    1.60    6.70
  -5   8   1    5.80    5.90
   4  -8  -1   77.89    8.70
   4  -8  -1   79.49    9.40
  -4  -8   1   57.79    4.70
  -4  -8   1   71.29    8.90
  -4  -8   1   83.39    9.10
   4  -8  -1   84.09    7.90
  -4  -8   1   70.79    4.50
   4  -8  -1   68.29    9.10
  -4   8   1   80.99   11.10
  -4   8   1   60.49    7.60
   4   8  -1   76.09    5.60
  -4   8   1   61.29    8.00
  -4   8   1   66.29    8.50
  -4   8   1   73.39   10.30
   4   8  -1   67.29    7.60
  -3  -8   1  244.98    8.50
  -3  -8   1  279.27   11.70
   3  -8  -1  259.77   10.60
   3  -8  -1  258.47   10.00
   3  -8  -1  251.17   12.00
   3  -8  -1  253.87   11.30
  -3  -8   1  279.57   12.10
  -3   8   1  255.17    7.30
  -3   8   1  280.37   13.00
  -3   8   1  250.47   10.00
   3   8  -1  267.47    7.40
   3   8  -1  263.27    7.20
  -3   8   1  267.57   11.10
  -3   8   1  258.27   10.60
  -3   8   1  257.57   11.20
   3   8  -1  261.27   10.90
  -2  -8   1  179.88    9.00
   2  -8  -1  188.98    8.20
   2  -8  -1  176.88    7.60
   2  -8  -1  180.08    8.70
  -2  -8   1  186.78    7.80
  -2  -8   1  188.98    6.30
  -2  -8   1  194.18    9.90
   2  -8  -1  174.48   10.40
  -2   8   1  193.08    9.30
   2   8  -1  187.38    8.80
   2   8  -1  182.88    5.50
  -2   8   1  176.78    8.60
   2   8  -1  184.78    8.00
  -2   8   1  193.98   10.70
   2   8  -1  188.98    5.70
  -2   8   1  179.38    6.00
  -2   8   1  183.58    7.80
  -2   8   1  166.78    8.00
   1  -8  -1  503.25   17.00
  -1  -8   1  496.35   16.10
  -1  -8   1  539.45   15.40
   1  -8  -1  519.45   13.00
   1  -8  -1  491.65   15.80
   1  -8  -1  500.05   12.90
  -1  -8   1  491.45   12.20
  -1  -8   1  513.55   16.60
   1  -8  -1  500.65   14.60
   1  -8  -1  489.35   12.90
  -1  -8   1  511.85   11.60
  -1  -8   1  530.65   11.40
  -1   8   1  514.25   12.80
   1   8  -1  528.85   14.80
  -1   8   1  530.65   16.80
  -1   8   1  503.55   12.60
   1   8  -1  494.15   11.80
  -1   8   1  490.15   15.50
  -1   8   1  525.15   14.30
   1   8  -1  501.45   16.00
  -1   8   1  511.75   13.10
   1   8  -1  524.75   15.50
   0  -8   1   86.49    9.60
   0  -8  -1  110.29    7.30
   0  -8   1   96.09    6.20
   0  -8  -1   84.89    4.40
   0  -8   1   93.99    6.80
   0  -8  -1  103.19    9.00
   0  -8   1   86.79    7.50
   0  -8   1   86.69    5.60
   0  -8   1   94.79    9.40
   0  -8  -1   77.89    9.50
   0   8  -1   78.29    6.20
   0   8   1   90.89    5.70
   0   8  -1  105.29    7.90
   0   8  -1   93.29    9.60
   0   8   1   68.19    7.70
   0   8   1  106.09    9.20
   0   8   1  107.79    7.50
   0   8  -1   97.59    7.60
   0   8  -1   92.69   10.40
   1  -8   1   51.69    5.80
   1  -8   1   71.79    6.30
  -1  -8  -1   61.79    7.90
   1  -8   1   69.59    6.40
  -1  -8  -1   91.09    8.60
   1  -8   1   78.59   10.00
  -1  -8  -1   59.79    6.70
  -1  -8  -1   82.39    7.50
   1  -8   1   74.69    7.20
  -1   8  -1   70.99    7.50
  -1   8  -1   65.79    5.50
   1   8   1   71.09    6.70
  -1   8  -1   70.49    5.20
   1   8   1   68.09    6.10
  -1   8  -1   77.69    7.90
  -1   8  -1   74.99    5.60
  -1   8  -1   60.79    6.10
  -2  -8  -1  367.26   11.40
   2  -8   1  368.46   14.60
  -2  -8  -1  379.96   11.40
   2  -8   1  367.56   12.20
   2  -8   1  383.76   12.20
  -2  -8  -1  394.96   13.10
  -2  -8  -1  393.46   12.70
   2  -8   1  396.96   12.00
  -2   8  -1  387.46   14.70
  -2   8  -1  382.16   11.00
  -2   8  -1  371.86   13.40
  -2   8  -1  378.86   12.10
  -2   8  -1  383.16   11.80
  -2   8  -1  376.66   12.30
   3  -8   1  282.07   13.10
  -3  -8  -1  260.47   11.20
   3  -8   1  251.77   11.10
  -3  -8  -1  248.28    8.80
   3  -8   1  260.47   11.60
   3  -8   1  260.97   10.60
  -3  -8  -1  242.68   11.30
  -3   8  -1  261.87   10.60
  -3   8  -1  279.67   11.40
  -3   8  -1  234.48   14.70
  -3   8  -1  251.37   11.80
  -3   8  -1  228.48   16.50
  -4  -8  -1  110.19    6.00
   4  -8   1   89.29   11.10
  -4  -8  -1  104.59   10.20
   4  -8   1  116.19    9.20
   4  -8   1  113.89    9.80
   4  -8   1  114.69   11.10
  -4  -8  -1   88.49   12.80
   4   8   1  112.59    6.60
  -4   8  -1   98.09   11.30
   4   8   1   91.49    5.60
  -4   8  -1  111.19   10.10
  -4   8  -1  111.09   13.10
  -4   8  -1   88.29   12.00
  -4   8  -1  104.09   10.60
  -5  -8  -1   22.60    4.20
   5  -8   1   13.90    7.40
   5  -8   1   18.50    5.90
   5  -8   1   19.40    6.80
  -5  -8  -1   18.00    6.40
   5  -8   1   31.50    7.70
  -5  -8  -1   18.80    3.60
  -5  -8  -1   18.30    3.70
  -5  -8  -1   22.20    3.40
   5   8   1   15.50    3.60
  -5   8  -1   23.30    6.20
  -5   8  -1   20.80    7.30
  -5   8  -1   32.00    8.00
  -5   8  -1   28.90    8.50
  -5   8  -1   22.10    6.30
  -6  -8  -1  126.99    8.50
  -6  -8  -1  120.49    9.30
   6  -8   1  131.49   14.70
   6  -8   1  120.59   13.90
   6  -8   1  157.68   19.20
   6   8   1  117.99    9.50
  -6   8  -1  127.69   15.20
  -6   8  -1  149.99   15.20
  -6   8  -1  137.49   18.40
  -6   8  -1  151.48   18.90
  -6   8  -1  128.59   13.30
   6   8   1  117.59   12.10
   7  -8   1   13.80    7.80
  -7  -8  -1   15.80    5.40
   7  -8   1   11.30   11.50
   7  -8   1   11.70   10.50
  -7  -8  -1   19.40   12.00
   7   8   1   15.90    7.90
   7   8   1   16.90    5.40
  -7   8  -1   10.10   10.90
  -7   8  -1   12.30    8.80
  -7   8  -1   29.10   12.10
  -7   8  -1   -7.50    9.80
   8  -8   1   43.80   10.50
   8  -8   1   57.69   14.10
  -8  -8  -1   70.49    9.00
   8  -8   1   11.00   13.30
  -8  -8  -1   46.70   14.80
  -8  -8  -1   57.79    7.70
  -8   8  -1   54.89   11.90
   8   8   1   74.39    8.40
  -8   8  -1   64.79   16.10
   9  -8   1  -11.10   11.90
   9  -8   1   26.50   16.90
  -9  -8  -1    5.50    9.50
  -9   8  -1   12.80   12.70
  -9   8  -1   17.70   18.10
  -9  -9   1  -10.50   15.30
  -9  -9   1   -6.20    8.80
   9  -9  -1   30.10   11.80
   9  -9  -1   19.60   13.80
  -9   9   1    2.60   12.30
  -9   9   1    7.60    7.80
  -9   9   1  -11.40   17.00
   8  -9  -1   11.40   13.80
   8  -9  -1   15.40   11.60
  -8  -9   1    3.40    6.80
   8  -9  -1   -2.40    9.60
  -8  -9   1   -6.10    6.10
   8  -9  -1    1.30    9.60
  -8  -9   1    1.50   13.60
   8   9  -1   -2.50   10.30
   8   9  -1    7.10    6.50
  -8   9   1   11.40   13.60
  -8   9   1   -1.20   10.20
  -7  -9   1   11.90    5.80
   7  -9  -1   12.70   11.50
   7  -9  -1   17.60    8.40
   7  -9  -1    1.40    7.50
   7  -9  -1    3.60    9.20
  -7  -9   1    7.60    5.20
  -7  -9   1   13.30   10.10
  -7   9   1    2.20   11.60
  -7   9   1    8.20    8.90
  -7   9   1   17.00   11.00
  -7   9   1   -4.00    9.90
   7   9  -1    6.70    7.20
   7   9  -1   20.80    5.60
  -6  -9   1   40.50    9.60
   6  -9  -1   51.39   11.40
   6  -9  -1   43.30   11.00
  -6  -9   1   37.00    5.90
  -6  -9   1   40.60   10.20
   6  -9  -1   27.60    8.60
   6  -9  -1   63.79   12.80
  -6  -9   1   49.50    5.50
   6   9  -1   39.40    6.00
  -6   9   1   51.09   10.30
  -6   9   1   61.39    9.50
  -6   9   1   43.60    9.60
   6   9  -1   43.70    6.90
  -6   9   1   32.70   11.60
  -6   9   1   68.59   12.00
   5  -9  -1   30.50    7.40
  -5  -9   1   33.30    5.90
  -5  -9   1   36.30    8.10
   5  -9  -1   41.10    8.60
  -5  -9   1   31.40    3.70
  -5  -9   1   21.60    7.60
   5  -9  -1   42.40    8.60
   5  -9  -1   41.10    9.10
  -5   9   1   38.40    6.50
  -5   9   1   43.00   12.70
   5   9  -1   37.90    5.80
  -5   9   1   34.60    8.80
  -5   9   1   21.00    7.30
  -5   9   1   38.60    7.90
   5   9  -1   32.70    4.90
  -4  -9   1   43.40    7.20
  -4  -9   1   42.80    5.40
  -4  -9   1   35.60    6.80
   4  -9  -1   51.99    7.80
   4  -9  -1   45.80    6.70
   4  -9  -1   49.20    8.60
   4  -9  -1   46.00    7.20
   4   9  -1   36.70    4.60
  -4   9   1   46.90    7.00
  -4   9   1   50.89    6.30
   4   9  -1   53.79    5.50
   4   9  -1   45.10    6.40
  -4   9   1   49.30    6.70
  -4   9   1   53.89    7.40
  -4   9   1   48.30    8.50
  -4   9   1   41.50    4.50
  -3  -9   1  161.98   10.20
  -3  -9   1  153.28   10.50
   3  -9  -1  143.69    9.00
   3  -9  -1  150.48   10.70
   3  -9  -1  152.08    9.60
  -3  -9   1  145.89    6.70
   3  -9  -1  148.99    8.50
  -3  -9   1  139.39    7.30
   3   9  -1  148.79    5.20
   3   9  -1  168.98    9.50
  -3   9   1  144.09    5.70
  -3   9   1  154.18   11.30
  -3   9   1  151.48    9.70
  -3   9   1  160.38    9.70
  -3   9   1  150.38    9.40
  -3   9   1  159.78    8.60
   3   9  -1  147.69    5.60
  -2  -9   1   36.40    4.60
  -2  -9   1   30.70    3.80
   2  -9  -1   37.30    6.50
   2  -9  -1   41.10    5.10
  -2  -9   1   33.80    5.40
  -2  -9   1   38.10    5.60
   2  -9  -1   43.50    4.90
   2  -9  -1   39.20    5.20
  -2   9   1   37.10    4.40
  -2   9   1   44.60    7.00
   2   9  -1   38.80    3.60
  -2   9   1   40.60    5.60
   2   9  -1   39.70    5.20
  -2   9   1   33.40    4.60
  -2   9   1   39.00    3.80
  -2   9   1   35.60    5.10
   2   9  -1   29.00    3.30
   2   9  -1   33.80    4.90
   1  -9  -1   92.39    5.10
  -1  -9   1   96.49    7.30
  -1  -9   1   90.79    4.80
   1  -9  -1   91.89    5.50
   1  -9  -1  102.59    7.90
  -1  -9   1   88.09    3.80
   1  -9  -1   84.99    8.10
   1  -9  -1   92.39    6.70
  -1  -9   1   99.09    7.30
  -1  -9   1   90.39    8.20
   1  -9  -1   88.29    5.50
  -1   9   1   86.99    7.40
   1   9  -1   88.69    7.70
  -1   9   1   85.19    5.60
  -1   9   1   88.59    6.70
   1   9  -1   93.49    5.10
   1   9  -1   94.59    7.70
  -1   9   1   92.79    9.00
  -1   9   1   92.29    5.20
   1   9  -1   88.29    6.70
  -1   9   1   90.79    5.80
   0  -9   1   33.70    5.30
   0  -9   1   38.80    4.10
   0  -9  -1   44.70    5.40
   0  -9   1   31.20    4.70
   0  -9   1   41.50    4.50
   0  -9  -1   38.10    5.10
   0  -9   1   39.00    4.60
   0  -9   1   38.00    4.10
   0  -9  -1   31.60    5.10
   0  -9  -1   37.70    4.90
   0   9  -1   41.60    6.10
   0   9   1   34.10    3.90
   0   9  -1   35.40    4.70
   0   9  -1   38.90    4.30
   0   9   1   48.10    6.30
   0   9  -1   36.00    4.80
   0   9   1   37.50    4.70
   0   9  -1   44.60    5.40
   0   9   1   41.60    4.70
   0   9   1   41.10    5.50
   1  -9   1  151.88    9.40
  -1  -9  -1  150.68    7.00
   1  -9   1  151.68    7.10
  -1  -9  -1  156.88    8.00
  -1  -9  -1  148.19    8.20
   1  -9   1  162.48    7.50
   1  -9   1  147.59    9.90
   1  -9   1  164.68    7.10
  -1  -9  -1  160.58    9.10
  -1   9  -1  158.98   10.40
  -1   9  -1  157.88    7.10
  -1   9  -1  163.18    7.80
   1   9   1  152.88    7.70
  -1   9  -1  157.08    9.00
  -1   9  -1  154.48    7.20
  -1   9  -1  150.78    7.10
   1   9   1  173.48    8.90
  -2  -9  -1   13.70    4.10
   2  -9   1    7.00    3.30
  -2  -9  -1   10.00    3.30
  -2  -9  -1   18.00    4.00
   2  -9   1   14.10    5.40
   2  -9   1   16.10    4.10
   2  -9   1   17.10    4.30
  -2  -9  -1   16.90    4.60
   2   9   1   14.10    3.80
  -2   9  -1   11.90    3.80
  -2   9  -1   15.80    3.00
  -2   9  -1   17.50    4.00
  -2   9  -1   14.50    4.20
  -2   9  -1   14.70    4.40
   3  -9   1   73.69    9.20
   3  -9   1   76.79    7.60
  -3  -9  -1   90.39    8.90
  -3  -9  -1   65.89    8.30
  -3  -9  -1   62.79    6.20
   3  -9   1   74.49    8.20
  -3  -9  -1   76.39    6.80
   3  -9   1   87.89    7.60
  -3   9  -1   90.09    8.60
  -3   9  -1   77.99    9.00
  -3   9  -1   77.89   10.40
  -3   9  -1   72.59    8.60
  -3   9  -1   84.39    8.00
  -4  -9  -1   52.69    5.60
   4  -9   1   51.39    7.00
   4  -9   1   58.89    7.60
   4  -9   1   50.29    6.80
  -4  -9  -1   53.29    7.40
  -4  -9  -1   66.69    8.40
   4  -9   1   44.60    8.10
  -4   9  -1   55.99    7.10
  -4   9  -1   60.39    9.50
  -4   9  -1   45.10    6.80
   4   9   1   54.59    5.10
  -4   9  -1   52.69    7.70
  -4   9  -1   45.30    7.50
  -5  -9  -1   37.30    5.10
  -5  -9  -1   15.30    6.90
  -5  -9  -1   25.30    4.00
  -5  -9  -1   18.80    7.40
   5  -9   1   15.90    7.40
   5  -9   1   25.90    8.00
   5  -9   1   13.00    6.30
  -5   9  -1   30.60    6.70
  -5   9  -1   17.80    9.70
  -5   9  -1   29.30    8.40
   5   9   1   27.70    5.70
  -5   9  -1   23.60    6.40
  -5   9  -1   19.60    8.30
   6  -9   1   77.69    9.70
  -6  -9  -1   75.19    7.30
  -6  -9  -1   58.29   10.30
   6  -9   1  107.69   13.50
   6  -9   1   97.59   12.30
  -6   9  -1   94.49   10.70
  -6   9  -1   90.59   11.90
   6   9   1  105.89   10.30
  -6   9  -1   94.89   11.60
   6   9   1   91.19   10.00
  -6   9  -1   90.59   11.40
  -6   9  -1   98.39   13.20
   7  -9   1   52.69   10.30
  -7  -9  -1   33.80    5.90
   7  -9   1   35.40   13.10
  -7  -9  -1   35.80    6.50
   7  -9   1   24.20   13.30
   7   9   1   28.70    8.50
  -7   9  -1   48.40   10.70
  -7   9  -1    9.20   12.80
  -7   9  -1   22.80   11.10
  -7   9  -1   57.89   10.60
   7   9   1   34.80    6.20
  -8  -9  -1   -4.10    7.20
   8  -9   1   13.90   13.90
  -8  -9  -1  -11.80   13.60
   8  -9   1   -0.70    9.70
   8  -9   1   -5.80   13.30
  -8  -9  -1    4.70    6.30
  -8   9  -1  -17.10   13.60
   8   9   1    7.60    6.50
  -8   9  -1    5.80   11.40
  -8   9  -1    9.20   10.60
   9  -9   1   39.80   17.20
  -9  -9  -1   34.20   10.00
   9  -9   1   -3.40   12.30
  -9   9  -1   14.60   14.60
  -9   9  -1   51.19   13.80
  -9 -10   1   -4.60   15.50
   9 -10  -1   39.80   13.00
   9 -10  -1   -3.60   14.30
  -9 -10   1    5.60    9.10
  -9  10   1    1.60   11.00
  -9  10   1    9.60   13.40
   8 -10  -1   -0.80    9.90
   8 -10  -1    9.40    9.70
   8 -10  -1   -5.90   14.40
  -8 -10   1   -4.60   13.70
  -8 -10   1    2.30    6.80
   8 -10  -1   15.00   12.40
  -8 -10   1   -3.90    5.70
  -8  10   1   16.40   12.70
  -8  10   1   -4.80    9.10
  -8  10   1    2.00   10.90
   8  10  -1   -6.30    6.20
  -7 -10   1   16.00    5.90
   7 -10  -1   22.10    9.70
   7 -10  -1    8.50    8.80
  -7 -10   1   28.40    7.10
   7 -10  -1   34.40   11.80
   7 -10  -1   32.50   13.00
  -7 -10   1   16.60   11.70
  -7 -10   1   18.40   10.80
   7  10  -1   30.20    7.60
  -7  10   1   22.20    9.10
  -7  10   1   27.20   10.60
  -7  10   1   18.10   10.00
   7  10  -1   21.60    6.00
  -7  10   1   37.10   13.00
   6 -10  -1   21.50    8.60
  -6 -10   1   13.10    4.10
   6 -10  -1   21.10    9.50
   6 -10  -1   13.50    7.20
  -6 -10   1    7.70    8.20
   6 -10  -1   30.70    9.00
  -6 -10   1   15.70    9.10
   6  10  -1   14.30    6.10
  -6  10   1   28.10    7.90
  -6  10   1   30.60    9.30
  -6  10   1   11.80   10.60
   6  10  -1   18.20    4.60
  -6  10   1    1.30    7.40
   5 -10  -1    6.00    6.80
   5 -10  -1   -5.20    4.90
  -5 -10   1   -1.40    7.50
   5 -10  -1    7.30    7.20
  -5 -10   1    0.70    7.20
   5 -10  -1  -10.30    6.70
  -5  10   1   -2.30    5.70
  -5  10   1   11.60    9.00
  -5  10   1   -0.90    7.00
  -5  10   1    3.30    5.50
  -5  10   1    0.80    7.80
   5  10  -1   -1.40    5.20
  -4 -10   1  104.29   11.70
   4 -10  -1   91.09   10.70
   4 -10  -1  117.59   12.00
   4 -10  -1  110.09   10.00
   4 -10  -1   99.49    9.20
  -4 -10   1   95.99    6.40
  -4 -10   1   91.79   12.10
  -4  10   1  100.79   11.10
   4  10  -1  102.59    5.00
   4  10  -1  122.19   10.10
  -4  10   1   89.39    9.00
  -4  10   1   97.49    5.30
  -4  10   1  113.99   13.80
   4  10  -1  101.29    5.80
  -4  10   1  129.19   11.20
  -4  10   1  120.69   11.10
  -3 -10   1   37.10    4.20
  -3 -10   1   32.50    5.90
   3 -10  -1   38.00    6.10
   3 -10  -1   34.90    7.20
  -3 -10   1   44.10    5.50
   3 -10  -1   46.70    6.40
   3 -10  -1   39.60    5.30
  -3 -10   1   41.70    7.00
  -3  10   1   34.10    3.60
  -3  10   1   40.50    6.00
  -3  10   1   47.20    6.90
  -3  10   1   42.10    8.10
  -3  10   1   35.30    6.40
   3  10  -1   39.70    6.40
  -3  10   1   33.60    6.20
  -2 -10   1  109.39    9.80
  -2 -10   1   88.09    5.20
  -2 -10   1   97.79    7.50
   2 -10  -1   91.79    9.40
   2 -10  -1   96.99    7.60
   2 -10  -1   94.79    6.40
  -2 -10   1   98.79   10.10
   2 -10  -1   99.89    7.30
  -2  10   1   91.69    6.80
  -2  10   1  100.49    8.10
   2  10  -1   88.39    8.80
  -2  10   1  101.69    5.30
   2  10  -1   84.09    7.80
   2  10  -1  103.99    8.10
  -2  10   1   89.29   10.20
  -2  10   1   91.99    8.70
  -2  10   1   90.29    7.60
   1 -10  -1   84.79    8.90
   1 -10  -1  103.39    7.20
  -1 -10   1  100.29    7.90
  -1 -10   1   85.09    5.10
  -1 -10   1   76.79   10.70
   1 -10  -1  104.99    5.40
   1 -10  -1   91.79    9.00
  -1 -10   1   91.09    3.90
  -1 -10   1   97.29    8.00
   1 -10  -1   74.59    6.10
   1 -10  -1   96.39    5.70
  -1  10   1   97.09    6.40
   1  10  -1   92.89    7.60
   1  10  -1   92.39    8.20
   1  10  -1   99.49    8.40
  -1  10   1   86.69    7.20
   1  10  -1   99.19    5.40
  -1  10   1   84.69    7.80
  -1  10   1   95.29   11.50
  -1  10   1   89.39    6.10
  -1  10   1   89.19    5.60
   0 -10   1   84.39    8.60
   0 -10  -1   96.29    6.70
   0 -10  -1   98.09    8.70
   0 -10   1   93.19   11.20
   0 -10  -1  105.89    8.70
   0 -10   1   95.09    5.50
   0 -10   1  106.99    7.60
   0 -10  -1   89.79    6.70
   0 -10   1  100.99    5.20
   0 -10   1   94.49    5.50
   0  10   1   97.49    8.00
   0  10   1   98.89    7.10
   0  10  -1  121.59    9.60
   0  10   1   96.79    5.00
   0  10  -1   94.49    5.90
   0  10   1   86.59    5.30
   0  10  -1   94.09    6.80
   0  10  -1  103.59    6.30
   0  10   1  104.19    6.40
   0  10  -1  108.39    8.60
   1 -10   1   82.19    9.30
  -1 -10  -1   83.79    7.50
  -1 -10  -1   90.69    6.40
   1 -10   1   84.79    6.10
  -1 -10  -1   81.99    8.70
   1 -10   1   85.29    6.30
  -1 -10  -1   78.59    7.10
   1 -10   1   87.49    6.20
   1 -10   1   73.19    8.70
   1  10   1   84.99    7.00
  -1  10  -1   90.69    6.30
  -1  10  -1   83.09    6.20
  -1  10  -1   93.49    6.40
  -1  10  -1   90.29    7.20
  -1  10  -1   87.69    8.20
   1  10   1   88.29    7.90
  -2 -10  -1   39.60    7.60
  -2 -10  -1   46.50    5.90
   2 -10   1   50.09    6.60
  -2 -10  -1   46.00    6.20
   2 -10   1   52.99    6.40
   2 -10   1   33.60    6.40
   2 -10   1   41.20    6.10
   2 -10   1   46.00    5.90
  -2 -10  -1   40.40    4.90
  -2  10  -1   44.70    5.30
  -2  10  -1   40.70    5.30
  -2  10  -1   46.30    5.90
  -2  10  -1   43.00    6.60
   2  10   1   40.30    5.60
  -2  10  -1   43.20    4.60
  -2  10  -1   53.29    8.30
   3 -10   1   11.50    6.70
   3 -10   1    8.20    5.90
   3 -10   1   17.60    4.70
   3 -10   1   10.20    5.80
  -3 -10  -1   11.50    5.70
  -3 -10  -1    6.00    5.10
  -3 -10  -1   10.60    4.40
  -3 -10  -1   15.00    4.30
  -3  10  -1   14.30    5.00
  -3  10  -1    5.50    5.50
  -3  10  -1   15.70    7.20
  -3  10  -1    8.70    4.60
  -3  10  -1    9.60    3.40
  -3  10  -1    7.90    4.60
  -4 -10  -1   37.40    7.70
   4 -10   1   27.50    6.90
  -4 -10  -1   28.40    4.80
  -4 -10  -1   23.30    7.00
  -4 -10  -1   32.60    5.80
   4 -10   1   46.60   10.60
   4 -10   1   41.10    7.60
   4 -10   1   42.80    6.90
  -4  10  -1   21.10    6.60
  -4  10  -1   31.50    7.40
  -4  10  -1   43.60    7.50
  -4  10  -1   37.90    9.80
  -4  10  -1   19.60    6.10
   5 -10   1   45.50   10.80
   5 -10   1   51.69    9.20
  -5 -10  -1   47.50    9.80
  -5 -10  -1   34.00    9.50
   5 -10   1   74.09   13.60
  -5 -10  -1   51.99    5.60
   5 -10   1   52.89   10.20
   5  10   1   63.09    8.40
  -5  10  -1   58.19   15.40
   5  10   1   46.60    5.10
  -5  10  -1   36.70   10.10
  -5  10  -1   61.89   14.00
  -5  10  -1   61.29   11.70
  -5  10  -1   50.19   10.40
   6 -10   1    9.50    9.30
  -6 -10  -1    6.50    9.20
  -6 -10  -1   -0.90    9.80
   6 -10   1   -4.00    7.20
   6 -10   1    2.10   10.60
   6  10   1    5.90    6.20
  -6  10  -1    8.30    9.80
  -6  10  -1    2.20    7.20
  -6  10  -1    3.00    9.40
  -6  10  -1   13.40   11.10
  -7 -10  -1   30.40    5.70
   7 -10   1   35.00   14.20
  -7 -10  -1   25.90   11.40
   7 -10   1   55.89   12.60
  -7 -10  -1   31.00    5.30
   7 -10   1   36.70   10.40
  -7  10  -1   31.00    9.20
  -7  10  -1   72.19   14.50
  -7  10  -1   44.70   11.50
   7  10   1   55.29    8.60
   8 -10   1   39.00   14.90
   8 -10   1   18.00   15.40
  -8 -10  -1   15.90   16.10
  -8 -10  -1   27.90    7.80
   8 -10   1   19.50   11.60
  -8  10  -1   33.00   12.90
  -8  10  -1   25.50   11.90
   8  10   1   -1.00   10.40
   9 -10   1    3.40   15.20
  -9 -10  -1    9.80    9.40
   9 -10   1    6.60   18.50
  -9  10  -1    0.10   15.00
  -9  10  -1    5.20   14.20
   9 -11  -1  -14.60   15.10
  -9 -11   1    6.60    8.40
  -9 -11   1   -4.30   16.40
   9 -11  -1    2.10   16.60
  -9  11   1    7.60   19.70
  -9  11   1   -4.80   15.40
   8 -11  -1   22.40   12.60
   8 -11  -1    9.30   13.40
  -8 -11   1  -10.70    6.10
  -8 -11   1    7.80   15.30
   8 -11  -1    4.80   10.40
   8 -11  -1   16.10   17.00
  -8 -11   1   -6.90    6.20
  -8  11   1   -5.90   10.30
  -8  11   1    0.00   11.80
  -7 -11   1   -8.40   11.30
   7 -11  -1    5.80    9.40
   7 -11  -1    2.30    8.20
  -7 -11   1   -7.10    9.70
   7 -11  -1   36.20   14.20
   7 -11  -1    9.70   11.30
  -7  11   1   10.50    9.80
   7  11  -1   -2.70    7.10
  -7  11   1   -9.30   12.00
  -7  11   1    6.30    8.60
   7  11  -1    0.80    5.10
   6 -11  -1   10.60    8.40
   6 -11  -1    4.50    9.90
  -6 -11   1   -3.50    8.10
   6 -11  -1   13.00    7.00
   6 -11  -1    9.30    8.90
  -6 -11   1    7.70    9.20
  -6  11   1   11.80   11.40
  -6  11   1    6.00    7.10
   6  11  -1    5.70    5.80
  -6  11   1   18.20    8.20
  -6  11   1    9.50    8.90
  -5 -11   1   49.50    9.30
   5 -11  -1   58.89    9.80
   5 -11  -1   56.49   11.50
   5 -11  -1   62.69    8.90
  -5 -11   1   58.09    5.90
  -5 -11   1   34.80    9.50
  -5  11   1   55.59    5.70
  -5  11   1   59.79    8.90
  -5  11   1   55.69    9.40
  -5  11   1   48.70    8.40
  -5  11   1   59.29   12.00
  -5  11   1   41.20    8.90
   5  11  -1   61.69    5.90
  -4 -11   1   29.90    4.40
  -4 -11   1   25.90    5.00
   4 -11  -1   26.60    6.80
   4 -11  -1   20.60    8.20
  -4 -11   1   33.70    7.90
  -4 -11   1   33.20    8.20
   4 -11  -1   38.30    7.10
   4 -11  -1   22.30    8.70
  -4  11   1   34.90    7.50
  -4  11   1   20.00    3.40
  -4  11   1   29.70    7.30
  -4  11   1   13.80    6.40
  -4  11   1   26.70    9.70
  -4  11   1   25.80    6.10
   3 -11  -1   10.60    6.80
  -3 -11   1   16.70    6.40
   3 -11  -1    6.50    5.10
  -3 -11   1   11.20    5.80
   3 -11  -1   11.90    5.30
  -3 -11   1    8.90    4.20
  -3 -11   1   -1.30    3.20
   3 -11  -1   13.40    4.30
  -3  11   1    7.00    4.30
  -3  11   1   17.50    5.20
   3  11  -1    7.00    4.90
  -3  11   1    9.60    2.70
  -3  11   1   12.50    5.60
  -3  11   1   18.60    7.50
  -2 -11   1   30.90    6.10
   2 -11  -1   32.70    6.00
   2 -11  -1   22.60    7.10
  -2 -11   1   29.40    6.90
  -2 -11   1   30.70    3.90
  -2 -11   1   40.40    6.40
   2 -11  -1   29.10    4.90
   2 -11  -1   28.60    5.10
   2  11  -1   27.20    6.00
  -2  11   1   32.00    5.90
  -2  11   1   33.50    5.20
   2  11  -1   25.30    5.20
  -2  11   1   28.20    3.50
   2  11  -1   27.20    6.00
  -2  11   1   31.00    5.40
  -2  11   1   27.00    7.20
  -2  11   1   31.20    4.60
  -1 -11   1   10.30    4.20
  -1 -11   1   13.90    5.70
   1 -11  -1    4.50    4.70
  -1 -11   1    4.00    2.80
   1 -11  -1    7.90    3.00
   1 -11  -1   10.30    3.60
   1 -11  -1    4.90    2.90
  -1 -11   1   13.30    5.20
   1 -11  -1   10.80    4.00
   1 -11  -1    8.70    5.30
  -1  11   1    7.60    3.60
  -1  11   1    9.50    4.30
  -1  11   1   14.90    5.00
  -1  11   1    8.70    4.20
   1  11  -1    5.40    4.50
  -1  11   1   10.30    7.10
   1  11  -1    6.80    3.50
   1  11  -1    8.00    5.10
   1  11  -1    7.90    5.70
   1  11  -1    9.70    4.50
  -1  11   1    4.50    5.00
   0 -11   1   23.50    3.50
   0 -11  -1   26.70    4.60
   0 -11  -1   33.80    6.10
   0 -11  -1   29.50    6.10
   0 -11   1   29.70    5.70
   0 -11   1   37.70    6.90
   0 -11   1   30.80    3.50
   0 -11  -1   27.80    4.50
   0 -11   1   32.40    3.80
   0 -11   1   27.90    4.70
   0  11   1   32.10    4.60
   0  11   1   31.10    6.00
   0  11   1   26.90    3.40
   0  11  -1   26.90    4.60
   0  11   1   29.10    5.10
   0  11  -1   32.80    4.50
   0  11   1   31.30    3.70
   0  11  -1   35.10    4.40
   0  11  -1   24.90    5.40
   1 -11   1  373.66   11.50
   1 -11   1  348.27   11.90
  -1 -11  -1  348.97   14.10
  -1 -11  -1  373.26   15.20
   1 -11   1  367.36   15.40
  -1 -11  -1  361.06   12.00
   1 -11   1  361.46   11.80
  -1 -11  -1  370.56   13.00
   1 -11   1  352.16   16.00
   1  11   1  357.06   13.50
   1  11   1  371.36   15.20
  -1  11  -1  370.76   15.40
  -1  11  -1  357.26   12.20
  -1  11  -1  363.36   16.90
  -1  11  -1  352.66   12.00
  -1  11  -1  361.06   12.70
  -2 -11  -1  113.59   10.60
   2 -11   1  100.09    9.00
   2 -11   1  111.99    8.20
  -2 -11  -1  105.79    9.50
   2 -11   1  119.19    8.40
   2 -11   1   97.49   10.60
  -2 -11  -1  114.29    8.90
   2 -11   1  112.89   12.10
  -2 -11  -1  121.89    7.80
  -2  11  -1  107.99    9.40
  -2  11  -1   85.29   10.30
  -2  11  -1  113.29    8.20
  -2  11  -1  119.29    8.40
   2  11   1  101.79    8.70
  -2  11  -1  132.99   12.50
  -2  11  -1  104.59    7.20
  -3 -11  -1   26.20    4.70
   3 -11   1   24.90    5.40
  -3 -11  -1   33.20    7.20
  -3 -11  -1   31.00    5.00
   3 -11   1   29.70    6.40
   3 -11   1   25.40    6.00
  -3 -11  -1   18.20    6.60
   3 -11   1   23.10    7.20
  -3  11  -1   26.60    6.10
  -3  11  -1   17.90    6.80
  -3  11  -1   23.60    4.00
  -3  11  -1   28.00    9.10
  -3  11  -1   24.60    5.50
  -3  11  -1   26.10    6.20
   4 -11   1  118.09   12.50
   4 -11   1  116.39   14.10
   4 -11   1   98.59   10.30
  -4 -11  -1  116.99    8.40
  -4 -11  -1  121.89   13.60
   4 -11   1  104.99   11.20
  -4 -11  -1  110.69   13.50
  -4 -11  -1  120.79    9.50
  -4  11  -1  112.89    8.50
  -4  11  -1  117.29   13.80
  -4  11  -1  119.99   12.40
  -4  11  -1  115.69   13.00
  -4  11  -1  130.39   12.80
  -4  11  -1  102.19   13.40
   5 -11   1   17.30    8.90
   5 -11   1   25.10    9.20
  -5 -11  -1   20.90    8.60
   5 -11   1   12.30    8.60
   5 -11   1   20.50    7.00
  -5 -11  -1   10.90    8.70
  -5 -11  -1   10.10    4.20
  -5  11  -1   13.80    9.70
  -5  11  -1    7.10    7.10
  -5  11  -1    8.90    8.70
  -5  11  -1    9.20    7.30
  -6 -11  -1   28.20   10.20
  -6 -11  -1   22.50   10.20
   6 -11   1   40.70   12.20
   6 -11   1   54.29   13.60
  -6 -11  -1   29.90    4.60
  -6 -11  -1   26.30    5.50
   6 -11   1   34.40    9.20
   6  11   1   31.60    5.00
  -6  11  -1   34.80   14.00
  -6  11  -1   11.90   10.80
  -6  11  -1   39.60   11.60
   6  11   1   37.40    6.50
  -6  11  -1   24.10    9.70
   7 -11   1    9.50   12.10
   7 -11   1   17.50    9.00
  -7 -11  -1  -11.70   10.60
   7 -11   1   17.90   15.10
  -7  11  -1   15.20    9.30
  -7  11  -1   15.00   12.30
   7  11   1   -0.70    7.80
  -7  11  -1    4.00   10.30
   8 -11   1   11.50   16.50
   8 -11   1   -1.90   16.80
   8 -11   1   23.60   12.10
  -8 -11  -1   -7.40   15.70
  -8  11  -1    7.40   10.70
  -8  11  -1   10.00   13.30
   8 -12  -1  -20.00   17.60
  -8 -12   1    8.40   15.10
   8 -12  -1   20.20   14.30
   8 -12  -1    7.60   10.70
   8 -12  -1   16.70   12.50
  -8  12   1   -7.00   11.90
  -8  12   1   14.70   11.50
   7 -12  -1   41.70   10.30
   7 -12  -1   37.50   10.90
   7 -12  -1   36.60   15.20
  -7 -12   1   26.00   12.40
   7 -12  -1   20.00   11.60
  -7  12   1   37.40    5.20
   7  12  -1   58.29    8.20
  -7  12   1   30.00   11.40
  -7  12   1   44.90   12.10
  -7  12   1   45.90   10.80
  -6 -12   1   22.60   10.60
   6 -12  -1   -3.30   11.00
   6 -12  -1   13.50   11.00
  -6 -12   1    3.00    9.00
  -6 -12   1    6.70    8.90
   6 -12  -1   16.50    8.30
   6 -12  -1   28.60   11.10
  -6  12   1    4.30    8.40
  -6  12   1   14.30   12.50
  -6  12   1   18.70    8.90
  -6  12   1    3.40    9.60
  -6  12   1    4.50    4.00
   6  12  -1    8.70    5.60
   6  12  -1    9.10    4.60
   5 -12  -1   -3.30    6.40
   5 -12  -1    8.00    8.40
   5 -12  -1    0.90    7.60
   5 -12  -1    5.40    9.10
  -5 -12   1   -4.00    4.30
  -5 -12   1   -1.10    4.40
  -5 -12   1    9.00    8.10
  -5 -12   1   12.40    9.30
  -5  12   1   -2.90    7.60
  -5  12   1    2.70    8.00
  -5  12   1   -3.60   10.00
  -5  12   1    7.40    6.70
  -5  12   1   -2.80    2.90
  -5  12   1    1.80    6.80
  -4 -12   1   49.60    6.00
   4 -12  -1   48.70   10.60
  -4 -12   1   43.00    9.50
   4 -12  -1   62.19    9.50
   4 -12  -1   51.39    8.00
  -4 -12   1   56.89    6.90
  -4 -12   1   42.90   10.20
   4 -12  -1   48.10    9.00
  -4  12   1   59.39   13.40
   4  12  -1   60.99    9.60
  -4  12   1   46.20    8.80
  -4  12   1   44.50    4.90
  -4  12   1   42.90    9.40
  -4  12   1   52.69   10.10
  -4  12   1   42.90    9.40
  -3 -12   1   40.30    4.60
   3 -12  -1   40.40    6.40
  -3 -12   1   38.20    9.00
   3 -12  -1   27.00    6.10
   3 -12  -1   18.70    7.90
  -3 -12   1   34.50    5.80
   3 -12  -1   37.70    5.90
  -3 -12   1   27.50    7.70
  -3  12   1   27.00    6.70
  -3  12   1   22.70    8.40
  -3  12   1   26.50    3.70
  -3  12   1   32.90    5.70
  -3  12   1   20.30    9.00
   3  12  -1   25.10    6.20
  -3  12   1   28.50    6.80
  -2 -12   1  136.09    6.80
   2 -12  -1  146.89    9.70
   2 -12  -1  160.68   12.60
  -2 -12   1  146.09   13.30
   2 -12  -1  138.79    7.80
  -2 -12   1  139.59   10.40
  -2 -12   1  144.89   11.50
   2 -12  -1  128.79    8.60
  -2  12   1  135.09   14.10
   2  12  -1  138.69   10.90
  -2  12   1  155.38    9.50
  -2  12   1  131.69   10.20
   2  12  -1  130.09   10.20
   2  12  -1  127.49   11.50
  -2  12   1  139.19    7.20
  -2  12   1  144.79   11.20
  -2  12   1  137.39    8.70
   1 -12  -1  221.58   13.20
   1 -12  -1  206.78    7.70
   1 -12  -1  214.08   13.20
  -1 -12   1  196.48   12.10
  -1 -12   1  213.08   11.50
   1 -12  -1  198.78   10.40
   1 -12  -1  191.68    7.80
  -1 -12   1  235.28   14.10
  -1 -12   1  192.78    8.00
  -1  12   1  195.48   10.00
  -1  12   1  213.18   10.60
  -1  12   1  208.88    8.90
  -1  12   1  212.08   12.30
   1  12  -1  198.28    7.60
   1  12  -1  209.98   10.70
   1  12  -1  223.68    8.10
  -1  12   1  213.38   14.40
  -1  12   1  215.58   14.40
   1  12  -1  230.98   12.80
   0 -12  -1   13.10    4.40
   0 -12   1   12.30    6.10
   0 -12  -1   13.50    6.10
   0 -12   1   10.90    3.40
   0 -12  -1   10.50    4.10
   0 -12   1   10.90    3.20
   0 -12   1   17.70    3.20
   0 -12  -1    6.40    5.30
   0 -12   1    9.00    5.50
   0  12  -1   17.50    4.20
   0  12   1   20.60    3.10
   0  12  -1    7.50    6.40
   0  12   1   21.10    4.80
   0  12  -1   12.00    3.80
   0  12   1   23.20    5.50
   0  12  -1   13.20    4.20
   0  12   1   26.40    4.50
   0  12  -1   22.10    6.10
   0  12   1   14.80    3.50
   1 -12   1   45.20    7.60
  -1 -12  -1   57.79    7.60
   1 -12   1   54.99    6.10
  -1 -12  -1   56.39    7.40
  -1 -12  -1   56.29    7.90
  -1 -12  -1   53.49    5.70
   1 -12   1   59.39    6.60
   1 -12   1   67.69    8.90
   1 -12   1   47.80    5.70
  -1  12  -1   57.09    5.90
   1  12   1   54.39    7.30
   1  12   1   43.40    5.80
  -1  12  -1   61.69    6.50
  -1  12  -1   63.29    7.90
  -1  12  -1   50.69    6.70
  -1  12  -1   51.99    9.30
  -1  12  -1   58.49    6.70
  -2 -12  -1  107.49    9.50
   2 -12   1  122.79   12.20
  -2 -12  -1  116.79   12.60
   2 -12   1  118.09    9.30
   2 -12   1  107.09    8.70
   2 -12   1  108.39    8.10
  -2 -12  -1   92.59    7.80
   2 -12   1  105.39   12.10
  -2 -12  -1  116.29   10.60
   2  12   1  134.39    9.50
  -2  12  -1  104.39    8.80
  -2  12  -1  116.99    8.50
  -2  12  -1  127.49   17.70
  -2  12  -1  107.19   10.20
  -2  12  -1  104.99    7.50
  -2  12  -1  100.19   14.10
  -3 -12  -1   20.30    7.90
   3 -12   1    2.90    6.30
  -3 -12  -1   11.70    5.00
  -3 -12  -1   17.60    7.90
   3 -12   1   10.00    7.70
   3 -12   1   22.20    6.20
  -3 -12  -1   13.00    5.70
  -3  12  -1    6.60    9.70
  -3  12  -1   15.60    6.50
  -3  12  -1   20.90    9.60
  -3  12  -1    7.50    6.90
  -3  12  -1    9.50    3.90
  -3  12  -1    9.20    5.30
  -4 -12  -1   29.40    5.90
   4 -12   1   24.30    6.70
   4 -12   1   22.90    7.70
  -4 -12  -1   21.00    5.60
   4 -12   1   33.20   10.30
  -4 -12  -1   25.20    9.20
  -4 -12  -1   25.90    8.90
   4 -12   1   15.60    8.10
  -4  12  -1   20.00    6.80
  -4  12  -1   34.10    8.00
  -4  12  -1   20.00    4.60
  -4  12  -1   20.70    7.00
  -4  12  -1   22.90    7.60
   5 -12   1   16.00    9.10
  -5 -12  -1   16.00    9.80
  -5 -12  -1   16.40    9.30
   5 -12   1   29.10    8.20
  -5 -12  -1   15.50    5.20
   5 -12   1    7.60    6.80
   5 -12   1   19.90    9.20
  -5 -12  -1   12.30    6.10
  -5  12  -1   17.90    4.80
  -5  12  -1   10.90    7.00
  -5  12  -1   14.40    7.50
  -5  12  -1   17.20   11.90
  -5  12  -1   16.70    8.80
   6 -12   1   19.40   11.70
  -6 -12  -1   11.10    5.30
   6 -12   1   30.50   10.20
   6 -12   1    0.20   12.70
   6 -12   1   -1.60    7.50
  -6 -12  -1    1.40    4.60
  -6 -12  -1    3.40   10.50
  -6 -12  -1   -4.30   10.70
  -6  12  -1   10.50    9.20
  -6  12  -1   15.20    8.00
  -6  12  -1   -6.20   11.40
  -6  12  -1    8.90   10.10
   7 -12   1   22.80   10.30
  -7 -12  -1   17.00   13.00
   7 -12   1   21.60   14.40
   7 -12   1    9.40   16.50
  -7  12  -1   13.00   11.20
  -7  12  -1   42.40   13.40
   7  12   1   25.70    8.20
   8 -12   1   10.00   16.60
  -8 -12  -1  -17.90   16.10
   8 -12   1   18.00   12.00
  -8  12  -1   -0.50   12.40
  -8  12  -1   46.10   14.70
   8 -13  -1  -28.10   18.70
   8 -13  -1    5.80   13.10
  -8 -13   1    3.40   15.00
   8 -13  -1   18.40   15.20
   8 -13  -1    6.40   12.30
  -8  13   1   -3.50   12.60
  -8  13   1   -0.30   13.60
   7 -13  -1   34.60   12.30
   7 -13  -1   -1.50    9.50
  -7 -13   1    3.20   13.30
   7 -13  -1    7.30   16.50
   7 -13  -1   10.40   14.20
  -7  13   1    7.80    4.30
  -7  13   1    5.90   12.00
  -7  13   1    0.00    9.50
   7  13  -1    7.40    7.50
   6 -13  -1   29.70   11.10
  -6 -13   1   27.10   10.30
   6 -13  -1   41.90    8.60
   6 -13  -1   30.90   11.80
  -6 -13   1   26.90    6.90
  -6 -13   1   39.20   10.60
   6 -13  -1   17.10   12.00
  -6  13   1   24.20    9.00
  -6  13   1   40.60   10.20
  -6  13   1   24.90    4.30
  -5 -13   1   23.50    9.40
   5 -13  -1   35.40   10.00
  -5 -13   1   31.10    6.00
  -5 -13   1   33.70   10.20
   5 -13  -1   43.40    7.80
  -5 -13   1   46.60    6.40
   5 -13  -1   36.00   10.10
   5 -13  -1   47.90   10.10
  -5  13   1   41.90    8.60
  -5  13   1   32.00    4.20
  -5  13   1   44.40   12.50
  -5  13   1   35.20    9.70
  -5  13   1   41.80    9.30
   4 -13  -1   41.20    8.40
  -4 -13   1   48.10   10.40
   4 -13  -1   30.80    7.00
  -4 -13   1   31.00    9.20
   4 -13  -1   29.50    8.30
  -4 -13   1   42.70    5.70
  -4 -13   1   35.30    6.50
   4 -13  -1   35.10   10.10
  -4  13   1   29.60    4.00
  -4  13   1   34.00    8.40
  -4  13   1   47.70    7.40
  -4  13   1   41.50    8.20
   4  13  -1   35.90    7.90
  -4  13   1   29.40    8.40
   3 -13  -1   59.19    8.50
  -3 -13   1   42.50    5.50
  -3 -13   1   30.80    8.90
   3 -13  -1   47.90    8.40
  -3 -13   1   50.79    8.30
   3 -13  -1   41.50   10.50
   3 -13  -1   38.90   11.20
  -3 -13   1   33.20   10.20
   3  13  -1   38.30    8.40
  -3  13   1   50.69    8.90
  -3  13   1   38.90    8.10
  -3  13   1   41.70    5.00
  -3  13   1   41.10    8.30
  -3  13   1   42.50    6.80
  -3  13   1   40.20   11.20
  -2 -13   1   50.49    7.80
  -2 -13   1   42.00    5.80
  -2 -13   1   32.50    7.40
   2 -13  -1   48.50    5.70
   2 -13  -1   47.90    8.80
   2 -13  -1   50.29    6.70
   2 -13  -1   51.59    6.90
  -2 -13   1   40.50    8.80
  -2  13   1   51.99    5.20
  -2  13   1   52.09    7.90
  -2  13   1   50.59   10.20
   2  13  -1   45.30    7.90
  -2  13   1   54.69    5.90
   2  13  -1   52.19    7.40
  -2  13   1   69.79    7.40
  -1 -13   1  101.99   13.50
  -1 -13   1  126.89   10.90
   1 -13  -1  108.19    9.40
   1 -13  -1   95.69   10.30
   1 -13  -1   98.69    6.20
   1 -13  -1   96.99    6.80
   1 -13  -1  101.79   12.00
  -1 -13   1   92.79   11.10
  -1 -13   1  101.69    6.80
   1  13  -1   90.49   16.10
   1  13  -1   99.59   12.20
  -1  13   1   97.19    9.60
  -1  13   1  111.49   14.00
   1  13  -1   97.19    6.20
  -1  13   1   76.49    8.10
   1  13  -1   95.79    9.30
   1  13  -1  107.09    7.00
  -1  13   1  101.29   11.20
  -1  13   1  101.99    7.60
   0 -13  -1   64.29    9.10
   0 -13   1   66.29    8.90
   0 -13  -1   82.39    8.60
   0 -13  -1   65.69    8.10
   0 -13  -1   87.69   10.60
   0 -13   1   62.79    9.00
   0 -13   1   56.59    6.20
   0 -13   1   57.39    5.40
   0 -13   1   63.39    6.40
   0  13   1   78.19    7.70
   0  13   1   62.29    5.10
   0  13   1   75.69   10.30
   0  13   1   78.99    6.40
   0  13  -1   62.69    7.20
   0  13  -1   61.89    6.60
   0  13  -1   76.19    7.90
   0  13  -1   74.09    8.20
   0  13   1   59.39    8.20
   0  13  -1   86.09   12.40
  -1 -13  -1   25.30    6.00
   1 -13   1   16.30    6.90
   1 -13   1   24.50    5.00
   1 -13   1   22.50    7.80
  -1 -13  -1   23.30    4.90
  -1 -13  -1   22.70    7.50
   1 -13   1   31.50    4.90
  -1 -13  -1   27.40    6.80
   1 -13   1   26.10    4.50
   1  13   1   15.20    4.90
   1  13   1   28.40    6.70
  -1  13  -1   20.60    6.20
  -1  13  -1   35.20    9.50
  -1  13  -1   27.20    6.00
  -1  13  -1   26.50    5.00
  -1  13  -1   19.10    4.50
  -1  13  -1   29.90    5.50
  -2 -13  -1   16.80    8.10
  -2 -13  -1   29.70    7.30
  -2 -13  -1   25.40    6.50
   2 -13   1   27.70    7.40
  -2 -13  -1   31.80    5.70
   2 -13   1   14.50    5.10
   2 -13   1   17.60    6.00
   2 -13   1   20.40    5.80
   2 -13   1   13.50    7.50
  -2  13  -1   22.30    7.80
  -2  13  -1   29.40    6.60
  -2  13  -1   -0.80   10.00
  -2  13  -1   24.90    8.00
  -2  13  -1   19.40    5.90
  -2  13  -1   22.30    5.30
  -3 -13  -1   12.80    8.90
  -3 -13  -1   15.90    5.70
  -3 -13  -1    3.90    7.60
  -3 -13  -1    5.10    4.60
   3 -13   1    8.80    8.40
   3 -13   1    1.80    6.60
   3 -13   1   15.70    7.30
   3 -13   1   -6.20    5.40
  -3  13  -1   -2.10    6.30
  -3  13  -1    6.10    7.30
  -3  13  -1    1.30    5.80
  -3  13  -1    2.60    4.10
  -3  13  -1    1.00    5.60
   4 -13   1   82.59   12.80
  -4 -13  -1   72.59    9.30
   4 -13   1   62.19    9.50
  -4 -13  -1   54.49   10.10
  -4 -13  -1   62.99    7.30
  -4 -13  -1   68.79   11.90
   4 -13   1   69.99    8.60
   4 -13   1   65.89   10.10
  -4  13  -1   83.39    9.30
  -4  13  -1   63.19    9.70
  -4  13  -1   55.39    6.30
  -4  13  -1   77.79   10.50
  -4  13  -1   67.29    9.10
   5 -13   1   62.19   11.10
   5 -13   1   37.90    8.40
   5 -13   1   65.09   14.20
  -5 -13  -1   49.10    6.80
  -5 -13  -1   52.09    8.00
  -5 -13  -1   34.80    9.90
   5 -13   1   64.39   12.00
  -5 -13  -1   19.10   11.70
  -5  13  -1   41.70   10.10
  -5  13  -1   42.80    5.90
  -5  13  -1   44.40    9.30
  -5  13  -1   27.90   12.10
  -5  13  -1   43.90    9.30
   6 -13   1   18.90   12.80
  -6 -13  -1    4.50    5.60
  -6 -13  -1    5.80    7.80
   6 -13   1    6.00    8.40
  -6 -13  -1   13.90   11.80
  -6 -13  -1   -0.50    5.30
   6 -13   1    6.70   10.30
   6 -13   1    9.40   14.70
  -6  13  -1   12.00   10.10
  -6  13  -1   -5.90    8.80
  -6  13  -1    9.30    5.80
   7 -13   1   28.70   18.00
   7 -13   1   -6.00   13.90
  -7 -13  -1   -5.20    9.40
   7 -13   1    7.50   10.50
  -7  13  -1   16.90   12.10
  -7  13  -1  -11.10    9.90
   8 -13   1    9.00   18.00
  -8  13  -1   11.60   14.70
   7 -14  -1   -0.30    9.70
   7 -14  -1  -13.80   11.40
   7 -14  -1   20.50   14.80
  -7 -14   1   -5.30   12.90
   7 -14  -1   -9.90   18.20
  -7  14   1    0.00   11.90
  -7  14   1   10.80   10.50
  -6 -14   1    5.00    6.60
  -6 -14   1   -8.90   10.40
   6 -14  -1   -7.50    8.20
   6 -14  -1   11.40   12.80
  -6 -14   1   -2.70    5.50
   6 -14  -1   11.70   11.20
   6 -14  -1    4.40   10.90
  -6  14   1   -1.20   10.00
  -6  14   1   15.40    9.50
  -6  14   1    6.30    4.20
  -5 -14   1   34.10   10.40
   5 -14  -1   11.10   10.50
   5 -14  -1   21.20   10.00
   5 -14  -1    3.30    9.60
  -5 -14   1    6.40    6.20
  -5 -14   1    8.20    9.20
   5 -14  -1   12.30    7.30
  -5 -14   1   12.20    5.40
  -5  14   1   17.20    9.20
  -5  14   1   16.30    7.80
  -5  14   1    8.50    8.60
  -5  14   1    8.80    4.00
  -5  14   1    1.40    8.60
   4 -14  -1  -13.30    5.70
   4 -14  -1   15.50    9.30
  -4 -14   1    1.90    4.50
  -4 -14   1    2.10    9.20
  -4 -14   1    0.00    6.20
   4 -14  -1    1.60    8.60
   4 -14  -1    7.20    7.90
  -4 -14   1    4.30    9.10
   4  14  -1   -9.80    6.70
  -4  14   1   -0.50    6.20
  -4  14   1   -4.20    7.90
  -4  14   1    4.30    7.30
  -4  14   1    8.80    9.00
   3 -14  -1   25.90    6.40
   3 -14  -1   -1.60    6.50
  -3 -14   1    5.20    4.30
   3 -14  -1   19.70    5.60
  -3 -14   1   14.30    8.50
   3 -14  -1   -9.80    8.80
  -3 -14   1   28.80    8.60
  -3 -14   1    0.10    6.20
  -3  14   1   13.10    5.50
   3  14  -1   18.40    6.80
  -3  14   1    7.10    3.50
  -3  14   1    6.10    7.10
  -3  14   1    5.80    7.00
  -3  14   1   -3.00    6.90
  -2 -14   1   22.60    8.20
  -2 -14   1   35.20    7.30
   2 -14  -1   17.30    8.40
   2 -14  -1   20.20    6.30
  -2 -14   1    7.20    7.60
  -2 -14   1   14.20    4.30
   2 -14  -1   16.50    4.90
   2 -14  -1   16.50    5.10
  -2  14   1   14.80    6.60
  -2  14   1   26.60    7.30
   2  14  -1   20.80    7.60
  -2  14   1   28.60    6.80
  -2  14   1   17.90    5.00
  -2  14   1   25.40    4.50
  -2  14   1   35.50   10.20
   1 -14  -1    9.90    4.70
   1 -14  -1   10.40    6.30
   1 -14  -1   13.20    8.30
  -1 -14   1    3.50    4.50
   1 -14  -1    7.20    4.00
   1 -14  -1   25.20    9.30
  -1 -14   1    2.10    7.80
  -1 -14   1    9.40    8.40
  -1 -14   1   11.10    7.20
   1  14  -1   23.80    7.90
   1  14  -1   18.20    3.70
   1  14  -1   19.90    6.30
  -1  14   1   11.40    5.60
   1  14  -1   -6.00    8.10
  -1  14   1   19.10    7.10
  -1  14   1   12.90    6.90
  -1  14   1   17.60    5.00
   0 -14   1   13.20    5.10
   0 -14  -1   28.00    8.90
   0 -14  -1   22.50    6.60
   0 -14   1   31.10   10.40
   0 -14  -1   25.30    6.40
   0 -14   1   23.80    4.10
   0 -14   1   16.20    8.60
   0 -14  -1   19.00    9.50
   0  14  -1   19.90    8.00
   0  14   1    7.50    7.30
   0  14  -1   29.40    6.80
   0  14  -1   32.40    5.60
   0  14   1   20.70    3.90
   0  14  -1   28.90    6.10
   0  14   1   21.50    6.10
   0  14   1   23.90    6.40
   0  14  -1   13.90    9.90
   0  14  -1   32.20    5.90
   1 -14   1   56.49    6.10
  -1 -14  -1   62.69   10.10
   1 -14   1   68.29   11.40
  -1 -14  -1   38.80    7.60
   1 -14   1   42.50    8.60
   1 -14   1   52.39    6.80
   1 -14   1   51.19    6.50
  -1 -14  -1   46.10    9.60
  -1 -14  -1   51.09    6.90
   1  14   1   50.89    8.30
  -1  14  -1   51.79    6.10
  -1  14  -1   55.09    7.70
  -1  14  -1   53.69    6.20
  -1  14  -1   41.90    7.70
  -1  14  -1   52.49    6.60
  -1  14  -1   61.99   11.10
   1  14   1   52.79    6.80
  -2 -14  -1    5.50    4.60
  -2 -14  -1    1.00    6.20
  -2 -14  -1   13.10    8.80
  -2 -14  -1   12.50    7.20
   2 -14   1   -7.70    8.00
   2 -14   1    8.90    5.20
   2 -14   1    8.50    5.80
  -2  14  -1   15.70    7.20
  -2  14  -1   -6.30    5.00
  -2  14  -1    2.70    8.90
  -2  14  -1   -4.30    4.50
  -2  14  -1    3.40    5.90
  -2  14  -1    7.60    6.80
  -3 -14  -1   32.10    9.10
  -3 -14  -1   46.30    7.60
   3 -14   1   18.90    9.30
   3 -14   1   41.40    8.10
   3 -14   1   27.50    6.40
   3 -14   1   33.10    7.40
  -3 -14  -1   31.40   10.40
  -3 -14  -1   46.50    6.70
  -3  14  -1   42.20    8.00
  -3  14  -1   22.80    7.60
  -3  14  -1   34.30    6.90
  -3  14  -1   28.40    5.30
  -3  14  -1   35.70    8.70
   4 -14   1   11.90    7.70
  -4 -14  -1    1.60    6.10
   4 -14   1    5.70    9.10
  -4 -14  -1    4.30    9.90
   4 -14   1   -0.70    9.50
   4 -14   1   -0.60    6.80
  -4 -14  -1   21.70    9.60
  -4 -14  -1   -7.90    6.10
  -4  14  -1    0.80    8.40
  -4  14  -1   -3.20    5.10
  -4  14  -1    9.30    8.30
  -4  14  -1   -5.00    7.70
   5 -14   1   27.00    8.40
  -5 -14  -1   30.60   11.50
  -5 -14  -1   36.50    7.40
   5 -14   1   24.80   11.90
  -5 -14  -1   24.90   11.50
  -5 -14  -1   33.30    7.80
   5 -14   1   54.19   10.70
   5 -14   1   42.90   12.50
  -5  14  -1   38.80   10.10
  -5  14  -1   35.90    9.50
  -5  14  -1   26.80    9.70
  -5  14  -1   31.90    6.00
  -6 -14  -1    0.30    8.80
   6 -14   1   12.20    9.50
  -6 -14  -1    3.60    6.20
   6 -14   1   -7.90   15.30
   6 -14   1    4.60   11.80
   6 -14   1   -5.00   14.80
  -6  14  -1   23.20   10.60
  -6  14  -1   -6.80    5.70
  -6  14  -1   17.70   11.30
   7 -14   1   18.20   19.30
  -7 -14  -1    9.10   10.40
   7 -14   1   23.10   16.90
   7 -14   1    3.70   10.90
  -7  14  -1    6.90   13.40
  -7  14  -1  -10.80   11.30
  -7  14  -1    4.70    6.30
   7 -15  -1   19.20   13.70
   7 -15  -1   12.70   11.00
   7 -15  -1  -10.00   15.50
  -7  15   1   -3.40   13.70
  -7  15   1  -18.80   12.90
   6 -15  -1  -15.00    9.00
  -6 -15   1   -4.40    6.40
   6 -15  -1    6.70   12.10
   6 -15  -1   12.00   14.10
  -6 -15   1  -15.30   10.40
   6 -15  -1   22.30   12.80
  -6 -15   1   -0.10    6.80
  -6  15   1   24.00   10.30
  -6  15   1   -0.30   11.20
  -6  15   1   -3.50    4.00
   5 -15  -1   -4.40   11.50
  -5 -15   1   12.60    6.60
   5 -15  -1   17.00   11.10
   5 -15  -1   -3.90   10.10
   5 -15  -1    9.20    7.30
  -5 -15   1   -2.50    6.90
  -5  15   1    8.70    9.50
  -5  15   1    0.50    8.70
  -5  15   1   -2.80    8.90
  -5  15   1    1.90    4.30
   4 -15  -1   13.90    8.70
   4 -15  -1    1.60    9.60
   4 -15  -1   11.20    6.60
  -4 -15   1   16.90    5.40
  -4 -15   1   16.80   10.10
   4 -15  -1   15.50    8.90
  -4 -15   1    2.10    9.10
  -4 -15   1   -0.60    7.00
   4  15  -1   12.40    8.10
  -4  15   1   25.40    8.80
  -4  15   1   10.40    7.20
  -4  15   1    2.00    4.00
  -4  15   1    9.30    8.60
   3 -15  -1    5.30    7.00
  -3 -15   1   19.10   10.20
   3 -15  -1   27.40    6.50
   3 -15  -1    5.70    9.20
   3 -15  -1   12.20    6.70
  -3 -15   1   15.30    9.00
  -3 -15   1   27.20    4.90
  -3 -15   1   20.40    7.40
   3  15  -1   25.30    8.20
  -3  15   1   27.60    7.20
  -3  15   1   19.00    4.80
  -3  15   1   29.70    8.40
  -3  15   1   27.20    8.90
  -3  15   1   10.60    8.20
   2 -15  -1  104.49    8.40
  -2 -15   1  130.39   16.50
   2 -15  -1   95.69    9.20
   2 -15  -1  108.49   12.70
   2 -15  -1  101.19   11.20
  -2 -15   1  114.09   11.80
  -2 -15   1   97.99   12.80
  -2 -15   1   84.79    8.10
  -2  15   1   89.49    8.50
  -2  15   1   90.59   10.50
  -2  15   1  104.89    9.40
  -2  15   1   84.99   11.30
  -2  15   1   96.99   12.00
   2  15  -1  120.29   14.60
   2  15  -1  114.09   12.70
  -2  15   1  106.09   13.50
   1 -15  -1   84.69   11.20
   1 -15  -1   95.79   12.20
   1 -15  -1   84.29    6.10
  -1 -15   1   66.49    9.70
   1 -15  -1   77.79    7.60
   1 -15  -1   80.99    9.90
  -1 -15   1   62.39    9.70
  -1 -15   1   64.79    7.70
   1  15  -1   85.79   11.50
   1  15  -1   79.69    6.60
  -1  15   1   82.39    8.70
  -1  15   1   75.39    9.80
   1  15  -1   90.79   11.00
   1  15  -1   69.79    9.80
  -1  15   1   90.89    9.40
   1  15  -1   98.09    8.00
  -1  15   1   89.99    9.00
  -1  15   1   76.39    8.80
   0 -15   1   26.80    8.80
   0 -15   1   22.80    4.70
   0 -15  -1   16.80    8.40
   0 -15   1   24.20    5.30
   0 -15  -1   24.30    6.10
   0 -15   1   26.00    3.80
   0 -15  -1   22.30    8.70
   0 -15  -1   17.20    6.60
   0 -15   1   16.80    8.00
   0  15  -1   25.40    5.50
   0  15  -1   30.40    4.80
   0  15   1   18.10    7.60
   0  15   1   22.70    3.80
   0  15  -1   23.20    8.30
   0  15  -1   19.50    9.40
   0  15   1   28.80    4.70
   0  15  -1   26.80    6.20
   0  15   1   24.80    7.90
   0  15  -1   18.70    5.70
   0  15   1   21.00    5.60
   1 -15   1   87.79    9.40
  -1 -15  -1   80.19   18.10
   1 -15   1   81.99    8.70
   1 -15   1   86.09   11.30
   1 -15   1   87.59    7.90
   1 -15   1   83.49   12.10
  -1 -15  -1   88.79   11.90
  -1 -15  -1   80.89    9.40
  -1 -15  -1   90.39    9.20
  -1  15  -1   95.09   12.20
   1  15   1   63.29    9.10
   1  15   1  104.39   10.60
  -1  15  -1   96.19   10.90
  -1  15  -1   97.39   10.00
  -1  15  -1   95.59    8.90
  -1  15  -1   79.79   10.60
  -1  15  -1   85.89   10.00
  -2 -15  -1   64.99    9.00
   2 -15   1   50.59    6.90
   2 -15   1   51.39    7.50
   2 -15   1   49.90   10.90
  -2 -15  -1   38.50   10.60
  -2 -15  -1   44.70    8.60
   2 -15   1   61.19    7.70
  -2 -15  -1   49.80    9.70
  -2  15  -1   55.49    6.40
  -2  15  -1   54.39    7.00
  -2  15  -1   56.99    8.30
  -2  15  -1   68.29    9.70
  -3 -15  -1   39.80    8.70
   3 -15   1   36.00    8.90
   3 -15   1   52.89    9.50
   3 -15   1   45.00    8.20
  -3 -15  -1   28.50   10.00
   3 -15   1   41.20   11.60
  -3 -15  -1   27.70   11.40
  -3 -15  -1   50.99    7.00
  -3  15  -1   37.00    8.70
  -3  15  -1    2.40   14.50
  -3  15  -1   46.70    8.10
  -3  15  -1   36.40    8.70
  -3  15  -1   34.80    6.20
   4 -15   1   -3.90    6.60
  -4 -15  -1   -5.80    6.50
  -4 -15  -1    7.00    9.40
  -4 -15  -1    6.80    7.30
   4 -15   1  -10.20   10.90
  -4 -15  -1  -15.20   10.60
   4 -15   1    0.90   10.40
   4 -15   1   -1.10    9.10
  -4  15  -1   -8.80    8.70
  -4  15  -1    9.40    8.70
  -4  15  -1   18.00   13.30
  -4  15  -1   12.50    8.10
  -4  15  -1    2.00    5.30
   5 -15   1  -13.30   11.60
  -5 -15  -1   13.80   13.00
   5 -15   1   17.00   12.60
   5 -15   1    5.00    8.60
   5 -15   1   14.70   10.70
  -5 -15  -1    2.50    7.60
  -5 -15  -1   -3.40    7.00
  -5  15  -1   -0.30    6.00
  -5  15  -1   -2.20   10.60
  -5  15  -1    9.70   10.90
  -5  15  -1    3.20   11.00
   6 -15   1  -19.70   14.00
  -6 -15  -1    6.60    8.90
   6 -15   1    6.10   16.00
   6 -15   1   14.70    9.60
  -6  15  -1   28.20   11.40
  -6  15  -1    1.10   12.00
  -6  15  -1    3.40   10.30
  -7 -15  -1    4.70   11.10
  -7  15  -1   14.30   14.10
   6 -16  -1  -18.60   13.80
   6 -16  -1   12.20    9.60
   6 -16  -1   -5.50   12.90
  -6 -16   1    6.40    7.50
  -6  16   1    7.90   14.00
  -6  16   1  -10.40   11.70
   5 -16  -1    1.50   11.00
   5 -16  -1   24.80   12.10
  -5 -16   1  -12.40    7.60
   5 -16  -1   11.60   11.00
  -5 -16   1    5.80    6.20
   5 -16  -1    9.10    8.20
  -5  16   1    3.20    4.20
  -5  16   1   12.10    9.80
  -5  16   1    3.60   10.50
   4 -16  -1   -0.70    7.10
  -4 -16   1   11.10    5.70
   4 -16  -1   -4.90    9.90
  -4 -16   1   -9.10    8.00
   4 -16  -1   10.80    9.10
   4 -16  -1    6.00    9.10
  -4  16   1    4.30    8.20
  -4  16   1   -2.20    4.70
  -4  16   1   13.50    9.50
   4  16  -1    2.60    8.40
  -4  16   1   15.40    9.40
  -3 -16   1   25.10   10.80
   3 -16  -1   15.60    7.30
  -3 -16   1    0.40   10.00
   3 -16  -1   18.60   11.00
   3 -16  -1   13.30    6.40
  -3 -16   1   20.60    9.10
   3 -16  -1   11.30   10.90
  -3 -16   1    9.40    5.10
  -3  16   1   10.80    8.40
  -3  16   1    6.50    4.90
  -3  16   1    6.50    7.10
   3  16  -1   12.80    7.80
  -3  16   1    2.40    7.90
   2 -16  -1   47.60    8.80
   2 -16  -1   26.80    5.70
  -2 -16   1   14.80    9.80
   2 -16  -1   25.40   10.40
  -2 -16   1   27.90   10.30
  -2 -16   1   29.10    5.70
  -2 -16   1   30.70   11.70
   2 -16  -1   31.00    6.40
  -2  16   1   29.30    7.40
  -2  16   1   30.40    5.30
  -2  16   1   39.00    9.00
  -2  16   1   30.70    9.30
   2  16  -1   34.10    8.40
  -2  16   1   29.00    6.60
   1 -16  -1   -2.40    3.60
  -1 -16   1    1.90    8.50
  -1 -16   1   -2.60    4.90
  -1 -16   1    0.00    9.40
   1 -16  -1   -6.30    8.90
  -1 -16   1    3.00    8.80
   1 -16  -1   -2.50    8.50
   1 -16  -1    7.20    6.50
  -1  16   1   -4.20    5.20
   1  16  -1    7.40    4.30
  -1  16   1    1.70    5.10
   1  16  -1   -4.10    8.20
  -1  16   1    1.90    6.30
   1  16  -1    7.40    7.40
  -1  16   1   -8.40    7.50
  -1  16   1   -9.40    7.60
   1  16  -1   -0.50    5.30
   0 -16  -1   39.40    8.60
   0 -16  -1   27.70    6.70
   0 -16  -1   31.80    9.90
   0 -16  -1   28.60   10.10
   0 -16   1   30.50    9.10
   0 -16   1   14.30    9.40
   0 -16   1   23.70    6.00
   0  16  -1   26.90    7.10
   0  16   1   26.90    6.90
   0  16   1   32.20    4.50
   0  16  -1   28.50    8.80
   0  16  -1   32.00    8.90
   0  16   1   20.70    8.90
   0  16   1   26.30    5.80
   0  16  -1   22.90   11.00
   0  16  -1   25.10    5.40
  -1 -16  -1   21.40    9.10
   1 -16   1   13.90    9.30
  -1 -16  -1    5.50    9.30
  -1 -16  -1   10.60    9.00
   1 -16   1   26.10   10.70
   1 -16   1   19.80    5.80
   1 -16   1   17.50    6.50
  -1 -16  -1   16.80    6.50
   1 -16   1   23.40    6.50
   1  16   1    2.90   12.00
  -1  16  -1    8.60    8.30
   1  16   1   16.60    8.40
  -1  16  -1   24.80    6.80
  -1  16  -1   20.20    5.60
  -1  16  -1    9.40    7.60
  -1  16  -1   32.20    7.40
   2 -16   1   19.40   10.40
   2 -16   1   24.80    6.20
  -2 -16  -1    1.20    8.80
  -2 -16  -1   25.00    6.60
  -2 -16  -1   29.00   11.00
   2 -16   1   24.50    7.30
  -2 -16  -1   27.00    8.60
   2 -16   1   22.80    7.00
  -2  16  -1   33.50    9.50
  -2  16  -1    2.00   12.50
  -2  16  -1   26.50    8.20
  -2  16  -1    9.80    5.90
  -2  16  -1   25.00    8.50
  -2  16  -1   18.00    6.80
   3 -16   1   31.00    7.40
   3 -16   1   32.40    9.20
  -3 -16  -1   19.80   10.10
   3 -16   1   19.60   10.90
  -3 -16  -1   50.59    7.60
  -3 -16  -1   12.60   10.50
  -3 -16  -1   40.00    9.10
   3 -16   1   18.80    8.80
  -3  16  -1    0.70    8.80
  -3  16  -1   26.30    8.70
  -3  16  -1   48.50   10.90
  -3  16  -1   48.40    8.20
  -3  16  -1   29.50    6.10
   4 -16   1   -1.70   10.30
  -4 -16  -1    3.50    7.20
   4 -16   1   38.00   12.70
   4 -16   1    1.70    7.80
  -4 -16  -1    4.10    8.30
   4 -16   1   21.10   10.20
  -4  16  -1   13.40    9.50
  -4  16  -1    3.70   10.40
  -4  16  -1   13.70    9.30
  -4  16  -1    0.40    6.00
   5 -16   1    9.90   13.20
   5 -16   1    7.60    8.60
   5 -16   1    6.00   12.00
  -5 -16  -1   -6.10    8.40
   5 -16   1    8.50   13.30
  -5  16  -1   13.80    6.20
  -5  16  -1    9.80   11.90
  -5  16  -1   -8.00   10.20
  -5  16  -1   -2.40   11.00
   6 -16   1    2.30   11.00
  -6 -16  -1   -6.50    9.90
   6 -16   1    1.80   18.50
  -6  16  -1    4.70   22.70
  -6  16  -1  -21.30   13.40
   5 -17  -1  -16.80   13.80
   5 -17  -1   17.50    9.60
   5 -17  -1  -23.00   12.20
  -5 -17   1   12.70    7.30
  -5 -17   1   -3.10    9.10
  -5  17   1  -24.20   11.10
  -5  17   1   26.10   10.60
  -5  17   1    2.70   11.10
  -4 -17   1   10.00    6.20
   4 -17  -1   30.20   11.70
   4 -17  -1    0.90   13.50
   4 -17  -1   13.70    7.70
  -4 -17   1   -4.20    9.60
  -4  17   1   10.90    5.20
  -4  17   1   -3.80   10.40
  -4  17   1   20.00   10.40
  -4  17   1    3.10    9.20
   3 -17  -1   13.90    6.60
  -3 -17   1   11.00    9.70
  -3 -17   1   26.00    6.10
   3 -17  -1   10.90    7.70
   3 -17  -1   24.30   13.10
  -3 -17   1   27.50   10.00
   3 -17  -1   16.80    9.80
   3  17  -1    6.60    9.00
  -3  17   1   19.50    8.20
  -3  17   1   10.30    5.80
  -3  17   1   13.70   10.60
  -3  17   1   13.20   10.40
  -3  17   1    0.50    7.80
   2 -17  -1    5.00   10.50
   2 -17  -1   16.40    6.20
  -2 -17   1   -2.70    5.60
  -2 -17   1    5.70    9.60
  -2 -17   1   -1.70   10.20
   2 -17  -1    2.30    5.10
   2 -17  -1   -0.90    8.20
  -2  17   1    6.00    6.30
  -2  17   1   -4.20    5.10
  -2  17   1   12.00    8.80
  -2  17   1   10.30    7.70
  -2  17   1   20.60    9.50
   2  17  -1    9.40    8.20
  -1 -17   1    3.10    5.60
   1 -17  -1   -8.30   10.30
   1 -17  -1   19.80    7.90
  -1 -17   1    0.70   10.20
   1  17  -1    6.00    5.80
  -1  17   1   16.00    8.40
  -1  17   1   12.80    6.70
   1  17  -1   15.80    9.00
  -1  17   1    6.40    6.10
   1  17  -1   10.80    4.60
   1  17  -1   -2.60    7.10
  -1  17   1   12.80    8.40
   0 -17   1   -2.30    9.50
   0 -17  -1   14.50   10.10
   0 -17  -1   -0.30    9.30
   0 -17  -1    3.60    6.70
   0 -17   1   -1.50    5.80
   0  17   1    1.00    8.20
   0  17  -1   -2.60    6.70
   0  17  -1  -14.40    7.90
   0  17   1   11.50    6.40
   0  17  -1    4.20    6.60
  -1 -17  -1    6.80    9.90
   1 -17   1   13.60    5.20
   1 -17   1   22.50    6.90
  -1 -17  -1   18.60    9.40
  -1 -17  -1   20.60    7.20
   1 -17   1   17.20   10.80
  -1 -17  -1   33.40   10.10
   1 -17   1   16.70    6.00
   1  17   1   12.50    8.80
  -1  17  -1   13.30    7.60
  -1  17  -1    9.10    5.70
  -1  17  -1    8.50    8.00
  -1  17  -1   21.00   11.10
  -1  17  -1    9.30    8.10
  -1  17  -1    7.00    7.20
  -2 -17  -1    1.10    6.70
   2 -17   1    2.90    6.80
  -2 -17  -1   -8.10   10.10
   2 -17   1    6.00    7.60
   2 -17   1    4.60    6.20
  -2 -17  -1    2.10    9.00
   2 -17   1    1.20   11.10
  -2 -17  -1  -14.50   15.40
  -2  17  -1    0.10    6.70
  -2  17  -1    8.50    8.30
  -2  17  -1   30.50    9.60
  -2  17  -1    4.50    6.30
  -3 -17  -1    6.90   10.30
  -3 -17  -1   16.70    7.30
  -3 -17  -1   20.50   10.00
   3 -17   1   -1.10    7.50
   3 -17   1   10.60   13.00
   3 -17   1    5.10    8.80
   3 -17   1   16.70   10.10
  -3  17  -1   18.50    9.90
  -3  17  -1    6.10    6.60
  -3  17  -1    0.30    8.80
  -3  17  -1   15.30   10.20
   4 -17   1   27.60   10.60
   4 -17   1    4.20    8.50
  -4 -17  -1   16.60    9.70
  -4 -17  -1    4.10    8.50
   4 -17   1   -2.10   13.60
  -4  17  -1    4.70    6.50
  -4  17  -1    0.80   10.30
  -4  17  -1    5.10   11.00
  -4  17  -1   12.40    9.90
   5 -17   1    7.60   12.80
  -5 -17  -1   -4.80    9.30
  -5 -17  -1    3.90    9.30
   5 -17   1   18.40   10.40
   5 -17   1   -7.30   16.90
  -5  17  -1  -16.40    6.10
  -5  17  -1  -20.60   11.00
  -5  17  -1   14.70   13.00
   5 -18  -1   22.50   14.60
   5 -18  -1   18.20   10.10
  -4 -18   1    9.40   13.50
   4 -18  -1    2.70    8.30
   4 -18  -1    9.70   11.90
   4 -18  -1   -8.00   13.70
  -4  18   1   27.90   12.00
   3 -18  -1    6.00    7.10
  -3 -18   1   -1.30   11.00
   3 -18  -1    8.50   10.00
   3 -18  -1   14.60   12.40
  -3 -18   1    5.60    5.90
  -3  18   1  -19.30   10.50
  -3  18   1   16.80    9.90
  -3  18   1    3.80    6.10
   3  18  -1   -6.30    8.90
  -2 -18   1   25.70   12.40
   2 -18  -1   24.40    6.20
  -2 -18   1   36.30   11.50
   2 -18  -1   12.50   12.60
  -2 -18   1   15.80    6.20
   2 -18  -1   18.20    9.90
   2  18  -1    8.20    8.80
  -2  18   1   31.00   10.80
  -2  18   1   33.50   10.80
  -2  18   1   23.80    6.50
   1 -18  -1    0.10    8.30
  -1 -18   1   17.00   11.50
  -1 -18   1   15.20    6.40
   1 -18  -1   -1.40   12.30
  -1  18   1    9.80   10.00
  -1  18   1    4.20    7.50
   1  18  -1   20.60   11.00
   1  18  -1    8.90    9.00
  -1  18   1   13.50    7.90
  -1  18   1    1.20    9.50
   0 -18  -1   29.10    8.50
   0 -18   1   19.20    7.30
   0 -18  -1   33.90   12.30
   0 -18   1   29.60   12.80
   0  18   1   12.20    9.90
   0  18   1   31.60    8.70
   0  18  -1   30.50    8.40
   0  18  -1   23.20   10.60
   0  18  -1   28.20    9.00
  -1 -18  -1    0.60    7.50
   1 -18   1   16.00    7.70
   1 -18   1   -0.10    7.10
  -1 -18  -1    5.40   10.80
   1 -18   1   -2.40    5.70
  -1 -18  -1    6.80   11.10
   1 -18   1   -2.10   12.50
  -1  18  -1   -7.20   13.70
   1  18   1    1.90    9.70
  -1  18  -1   -2.90    6.60
  -1  18  -1   24.10   11.20
  -1  18  -1   -2.60    7.90
   2 -18   1    3.30    6.90
  -2 -18  -1    3.40   12.20
   2 -18   1  -15.10    8.10
  -2 -18  -1   10.40    7.90
   2 -18   1    5.40   12.50
  -2 -18  -1   -2.70   10.60
  -2  18  -1    6.60    7.80
  -2  18  -1  -12.50   12.70
  -2  18  -1    8.50    8.50
  -2  18  -1   10.40   10.30
   3 -18   1   -2.00   13.00
  -3 -18  -1   -4.90   11.30
   3 -18   1   -8.10    7.40
  -3 -18  -1    1.60    7.70
   3 -18   1    0.80   13.90
  -3  18  -1    9.40   10.70
  -3  18  -1   12.20    9.80
  -3  18  -1   -3.00    7.30
   4 -18   1   13.50    9.70
   4 -18   1  -16.70   11.80
  -4 -18  -1    0.50    8.60
  -4 -18  -1    6.30   11.60
   4 -18   1   -7.10   15.80
  -4  18  -1   -2.70   11.20
  -4  18  -1   16.60   14.60
  -4  18  -1    6.90    6.80
  -3 -19   1   17.10   13.30
   3 -19  -1   26.00    8.00
   3 -19  -1   15.50   14.60
   3 -19  -1  -11.90   11.50
  -3  19   1    7.00   11.90
  -3  19   1   10.90   11.20
   3  19  -1    6.70   11.40
  -2 -19   1   25.20   13.60
   2 -19  -1   25.90   10.60
   2 -19  -1    6.10   14.20
   2 -19  -1   22.10    6.50
  -2  19   1   46.20   10.70
  -2  19   1   17.10   14.00
   2  19  -1   32.40   10.60
  -2  19   1   30.60   11.70
  -2  19   1   21.90    7.30
   1 -19  -1   18.40   14.60
  -1 -19   1   -4.50   13.10
  -1 -19   1   -5.90    8.70
  -1  19   1    4.10    9.30
  -1  19   1    9.50    8.40
  -1  19   1   24.60   11.00
   1  19  -1   11.60   11.10
   1  19  -1    9.20    9.50
  -1  19   1   17.50    9.30
   0 -19   1    7.80    7.10
   0 -19  -1   11.70    8.80
   0 -19  -1   42.60   14.20
   0 -19   1   -5.10   13.30
   0  19  -1   -2.60    8.00
   0  19  -1    0.70    8.70
   0  19  -1    1.30   11.20
   0  19   1  -23.90   10.40
  -1 -19  -1  -11.40    8.50
   1 -19   1  -17.00    7.90
  -1 -19  -1   12.60   13.10
   1 -19   1  -12.50   13.90
  -1 -19  -1    0.20   12.30
   1 -19   1    2.70    5.70
  -1  19  -1   15.40    8.50
   1  19   1   -1.70   10.90
  -1  19  -1  -13.10    8.40
  -1  19  -1   13.90   11.20
   2 -19   1   12.40    9.60
  -2 -19  -1  -14.70    8.20
  -2 -19  -1   37.10   13.80
   2 -19   1   -3.40    7.20
   2 -19   1   -3.70   14.30
  -2  19  -1    6.10    8.30
  -2  19  -1   -2.20   10.60
   3 -19   1   20.80   11.60
  -3 -19  -1   16.10   10.10
   3 -19   1   11.60   17.90
   3 -19   1   11.40    8.90
  -3 -19  -1   14.30   12.60
  -3  19  -1   10.70    8.80
   1 -20  -1    3.90   15.70
  -1 -20   1    4.30   15.00
   1 -20  -1   -9.50    9.90
   1  20  -1   14.20   22.80
  -1  20   1  -17.10   12.00
   1  20  -1    6.30   10.80
   0 -20   1   -7.70   15.30
   0 -20  -1  -11.90   14.70
   0  20   1   18.00   12.90
   0  20  -1    2.80   10.00
   1 -20   1   -1.30   16.20
  -1 -20  -1    8.80   12.80
  -1 -20  -1    6.40   15.00
   1  20   1    1.70   12.70
  11   0  -2  -21.40   14.40
 -10   0   2   14.20   15.40
  10   0  -2   42.70   13.10
 -10   0   2   14.80   12.20
  10   0  -2   -3.10    7.80
  -9   0   2   45.70    9.40
   9   0  -2   35.10   14.50
  -9   0   2   30.90   12.80
  -9   0   2   33.40   14.90
   9   0  -2   43.10    8.70
   8   0  -2    4.10    6.80
  -8   0   2   27.40    8.70
  -8   0   2   16.70   11.20
   8   0  -2   25.30    6.30
  -8   0   2   18.30    7.50
  -8   0   2   14.30    7.00
   7   0  -2   21.70    5.60
  -7   0   2   22.80    6.70
  -7   0   2   17.90    5.70
  -7   0   2   13.50    8.40
   7   0  -2   23.10    4.80
  -7   0   2   25.90    7.00
   7   0  -2   22.60    7.50
   6   0  -2   83.29    9.50
   6   0  -2   94.79    6.00
  -6   0   2   80.79    8.50
  -6   0   2   79.49    7.60
  -6   0   2   79.79   10.10
  -6   0   2   89.89    8.90
   6   0  -2   68.79    7.80
  -5   0   2  679.53   17.00
   5   0  -2  663.93   15.60
  -5   0   2  685.63   19.20
  -5   0   2  661.03   18.10
   5   0  -2  669.33   18.30
   5   0  -2  657.13   17.90
  -5   0   2  684.13   18.30
   5   0  -2  674.43   19.30
   4   0  -2   10.20    3.10
   4   0  -2   12.40    4.00
  -4   0   2    5.60    3.10
  -4   0   2    3.90    3.60
   4   0  -2   10.30    3.50
   4   0  -2    9.80    2.30
  -4   0   2    5.70    3.10
  -4   0   2    9.40    2.80
   3   0  -2  116.69    4.60
  -3   0   2  120.29    5.70
  -3   0   2  117.89    6.20
   3   0  -2  122.89    4.90
  -3   0   2  116.99    5.20
   3   0  -2  117.69    6.10
  -3   0   2  119.09    5.90
   3   0  -2  120.89    6.00
   2   0  -2 2559.24   48.20
   2   0  -2 2566.04   48.30
  -2   0   2 2638.24   48.30
   2   0  -2 2606.14   47.40
  -2   0   2 2610.94   48.20
   2   0  -2 2625.24   48.30
  -2   0   2 2634.74   47.40
  -2   0   2 2628.04   48.30
  -1   0   2  472.65   10.40
   1   0  -2  491.05   10.30
   1   0  -2  481.35   10.50
   1   0  -2  476.25   10.40
  -1   0   2  487.05   10.30
  -1   0   2  499.15   10.50
   0   0  -2 1642.54   29.90
   0   0   2 1639.74   27.60
   0   0   2 1599.24   28.90
   0   0  -2 1401.66   27.50
   0   0  -2 1652.43   29.00
   0   0   2 1586.24   28.90
   0   0  -2 1340.27   28.60
  -1   0  -2 2840.62   52.19
  -1   0  -2 2861.71   53.99
   1   0   2 2827.52   52.09
   1   0   2 2869.41   52.09
  -1   0  -2 2881.81   52.09
   1   0   2 2826.22   53.59
   2   0   2   29.60    4.10
  -2   0  -2   30.90    4.00
   2   0   2   32.80    4.20
  -2   0  -2   25.20    3.30
  -2   0  -2   25.50    4.00
   2   0   2   25.00    3.00
  -3   0  -2   56.09    5.90
  -3   0  -2   43.60    5.30
   3   0   2   40.80    5.80
   3   0   2   53.39    4.70
  -3   0  -2   47.20    5.10
   3   0   2   55.89    5.60
  -4   0  -2   33.70    5.20
   4   0   2   25.80    4.20
  -4   0  -2   20.70    4.50
  -4   0  -2   30.40    4.80
   4   0   2   28.80    5.20
   4   0   2   26.10    4.70
  -5   0  -2   30.60    5.40
  -5   0  -2   44.90    6.00
   5   0   2   42.00    6.10
   5   0   2   45.20    5.60
   5   0   2   43.30    6.60
  -5   0  -2   36.00    7.20
  -5   0  -2   49.70    6.10
   6   0   2  225.98   13.90
   6   0   2  194.78   11.70
  -6   0  -2  212.68   12.50
  -6   0  -2  223.78   12.90
  -6   0  -2  195.58   11.20
   6   0   2  190.08   12.30
  -7   0  -2   -0.40    8.90
   7   0   2   -4.10   11.10
  -7   0  -2   -3.40    7.80
   7   0   2   -5.00    8.40
  -7   0  -2    7.50   11.70
   8   0   2   88.29   10.90
  -8   0  -2   92.39   11.20
  -8   0  -2   80.29    9.80
   8   0   2  101.29   13.20
  -8   0  -2   94.89   12.60
   9   0   2    1.00   10.00
  -9   0  -2    3.30    8.50
  -9   0  -2   -6.30    9.10
   9   0   2    1.80    8.70
  -9   0  -2  -10.00    9.90
  -9   0  -2  -15.70   13.40
 -10   0  -2   -3.00   16.70
 -10   0  -2   37.70   14.40
  10   0   2   10.90   13.40
  10   0   2    1.70    7.80
  11  -1  -2   62.69   16.00
  11   1  -2   41.30   15.10
 -11   1   2   65.99   19.50
  10  -1  -2   10.80   12.10
 -10  -1   2  -15.30   10.80
  10  -1  -2   10.70   11.70
 -10   1   2  -13.80   10.80
 -10   1   2    7.00   15.70
 -10   1   2    2.40   10.40
  10   1  -2   -6.20   11.10
   9  -1  -2   53.79    9.20
  -9  -1   2   19.10    9.60
  -9  -1   2   27.70   13.90
  -9  -1   2   34.00   11.60
  -9  -1   2   44.10    9.40
   9  -1  -2   38.50   10.60
  -9   1   2   29.50   13.00
   9   1  -2   41.10    9.90
  -9   1   2   17.30    9.80
  -9   1   2   25.80    8.60
   9   1  -2   51.29    7.90
  -9   1   2   31.60   13.90
  -8  -1   2   -2.40    6.90
   8  -1  -2    8.00    8.70
   8  -1  -2   11.10    7.60
   8  -1  -2   10.50    6.00
  -8  -1   2    8.00   10.00
  -8  -1   2    9.80    8.20
  -8  -1   2    2.10    7.00
   8   1  -2    6.10    4.80
   8   1  -2    3.10    6.80
  -8   1   2    2.50    8.20
  -8   1   2    6.40    7.40
  -8   1   2    2.90   10.80
  -8   1   2    2.80    6.30
  -7  -1   2    6.80    6.00
   7  -1  -2   -0.70    7.40
   7  -1  -2    4.30    4.40
  -7  -1   2    7.80    5.80
  -7  -1   2    1.00    5.00
   7  -1  -2   19.30    6.30
  -7  -1   2    3.20    7.80
  -7   1   2    0.40    7.10
   7   1  -2    9.60    5.40
  -7   1   2    7.20    5.60
   7   1  -2    6.60    3.80
   7   1  -2   11.10    7.10
  -7   1   2    0.10    4.60
  -7   1   2    2.10    8.30
   6  -1  -2   14.00    4.90
   6  -1  -2   17.50    3.90
  -6  -1   2    8.70    4.40
  -6  -1   2   12.90    4.80
  -6  -1   2    8.90    4.80
  -6  -1   2   16.30    6.90
   6  -1  -2    9.00    5.40
   6  -1  -2   10.90    5.10
  -6   1   2    9.50    4.00
   6   1  -2    4.40    5.10
   6   1  -2   11.00    3.20
  -6   1   2   24.10    5.60
  -6   1   2    9.50    4.80
   6   1  -2    5.50    4.20
  -6   1   2    1.20    6.20
  -5  -1   2  504.25   15.20
   5  -1  -2  534.65   15.60
   5  -1  -2  521.55   16.00
   5  -1  -2  526.25   16.70
  -5  -1   2  554.14   15.40
  -5  -1   2  547.95   16.60
   5  -1  -2  519.75   13.70
  -5  -1   2  534.45   14.80
   5   1  -2  517.15   12.20
  -5   1   2  520.05   16.80
   5   1  -2  524.55   15.50
  -5   1   2  530.45   14.00
   5   1  -2  489.35   14.80
  -5   1   2  499.05   15.50
  -5   1   2  535.45   15.70
  -4  -1   2  485.35   13.30
  -4  -1   2  487.95   13.00
  -4  -1   2  473.25   13.30
  -4  -1   2  475.25   14.10
   4  -1  -2  497.85   13.80
   4  -1  -2  494.75   14.70
   4  -1  -2  503.25   12.50
   4  -1  -2  493.85   13.90
  -4   1   2  504.85   14.60
   4   1  -2  469.65   13.40
  -4   1   2  507.55   14.00
  -4   1   2  480.35   13.70
   4   1  -2  493.85   13.40
   4   1  -2  475.65   14.10
   4   1  -2  495.15   10.90
  -4   1   2  479.05   12.20
  -3  -1   2  259.37    8.10
   3  -1  -2  262.67    8.50
  -3  -1   2  269.97    8.70
   3  -1  -2  259.47    9.10
   3  -1  -2  270.07    8.80
  -3  -1   2  266.57    8.60
   3  -1  -2  271.87    7.90
  -3  -1   2  260.57    8.20
   3   1  -2  259.17    7.90
   3   1  -2  274.67    8.30
  -3   1   2  257.27    8.70
   3   1  -2  268.37    8.50
   3   1  -2  264.17    8.70
  -3   1   2  268.57    9.20
   3   1  -2  274.77    6.50
  -3   1   2  270.87    7.20
  -3   1   2  260.67    8.60
   2  -1  -2  510.55   11.80
  -2  -1   2  514.45   11.60
   2  -1  -2  518.15   10.40
  -2  -1   2  504.75   11.70
   2  -1  -2  520.35   12.10
   2  -1  -2  510.45   12.20
  -2  -1   2  506.75   11.50
  -2  -1   2  505.65   11.70
   2   1  -2  503.85   11.80
  -2   1   2  509.15   10.50
  -2   1   2  509.15   12.00
  -2   1   2  513.65   12.30
   2   1  -2  519.05   11.60
  -2   1   2  514.55   12.00
   2   1  -2  500.75   11.70
   2   1  -2  517.75   11.60
   1  -1  -2 4287.27   76.59
  -1  -1   2 4347.77   76.59
   1  -1  -2 4270.07   76.59
  -1  -1   2 4306.97   75.89
   1  -1  -2 4339.07   76.89
  -1  -1   2 4306.87   76.59
  -1  -1   2 4219.88   76.49
   1   1  -2 4188.48   76.49
   1   1  -2 4277.87   76.59
   1   1  -2 4339.77   75.89
   1   1  -2 4178.58   76.89
  -1   1   2 4362.36   76.59
  -1   1   2 4323.37   76.89
  -1   1   2 4306.17   76.59
   1   1  -2 4289.77   76.59
   0  -1   2 1620.94   29.80
   0  -1  -2 1578.84   29.40
   0  -1   2 1473.75   31.20
   0  -1   2 1616.54   29.10
   0  -1  -2 1557.74   29.30
   0  -1  -2 1621.44   29.90
   0  -1   2 1627.74   29.80
   0   1   2 1560.04   29.60
   0   1  -2 1591.94   31.50
   0   1  -2 1548.45   29.00
   0   1  -2 1644.54   29.90
   0   1   2 1617.94   29.40
   0   1   2 1622.34   30.00
   0   1  -2 1615.54   29.80
   1  -1   2  468.05   11.00
  -1  -1  -2  476.05   10.50
   1  -1   2  462.95   12.60
  -1  -1  -2  465.05   11.50
   1  -1   2  475.95   11.20
  -1  -1  -2  467.85   10.40
  -1   1  -2  474.15   12.60
   1   1   2  485.85   10.60
  -1   1  -2  462.75   11.00
   1   1   2  468.35   10.50
  -1   1  -2  472.35   11.00
  -2  -1  -2  295.07    9.90
  -2  -1  -2  289.27    8.30
   2  -1   2  281.47    8.70
   2  -1   2  294.67   10.20
   2  -1   2  291.77    9.10
  -2  -1  -2  278.27    8.30
   2   1   2  287.97    8.20
   2   1   2  293.07    8.60
  -2   1  -2  284.27    8.80
  -2   1  -2  304.47    9.00
   2   1   2  292.97    8.40
  -2   1  -2  288.37    9.90
   3  -1   2   52.79    5.20
   3  -1   2   44.20    6.20
  -3  -1  -2   48.40    5.50
  -3  -1  -2   57.39    5.10
   3  -1   2   48.80    5.80
  -3  -1  -2   50.89    4.90
   3   1   2   48.70    4.70
  -3   1  -2   49.90    5.50
  -3   1  -2   50.99    5.50
  -3   1  -2   50.39    6.10
   3   1   2   47.90    5.40
   3   1   2   47.40    5.00
   4  -1   2   43.80    5.00
   4  -1   2   63.19    7.20
   4  -1   2   53.59    6.40
  -4  -1  -2   46.60    5.10
  -4  -1  -2   40.80    5.10
  -4  -1  -2   45.20    6.50
  -4   1  -2   55.19    6.90
   4   1   2   44.90    5.20
   4   1   2   48.90    5.70
  -4   1  -2   43.50    6.90
  -4   1  -2   49.00    7.10
  -4   1  -2   43.10    5.30
   4   1   2   49.99    5.50
  -5  -1  -2   25.50    5.10
  -5  -1  -2   25.50    5.20
  -5  -1  -2   19.80    5.20
   5  -1   2   19.50    4.60
   5  -1   2   20.20    5.40
   5  -1   2   25.10    5.60
  -5  -1  -2   26.40    6.90
  -5   1  -2   20.80    5.30
   5   1   2   14.60    4.20
   5   1   2   18.90    5.30
  -5   1  -2   21.90    5.30
  -5   1  -2   11.20    4.70
  -5   1  -2   25.70    6.70
   5   1   2   16.60    4.50
   6  -1   2  160.48   10.90
  -6  -1  -2  137.79   11.20
  -6  -1  -2  143.69   11.00
  -6  -1  -2  156.98   14.70
   6  -1   2  150.68   13.20
   6  -1   2  131.39   11.70
  -6  -1  -2  148.39   10.00
   6   1   2  127.59    9.30
   6   1   2  151.28   11.80
  -6   1  -2  144.49   10.80
  -6   1  -2  153.78   11.30
  -6   1  -2  163.28   12.40
  -6   1  -2  152.38   14.90
   6   1   2  141.79   10.20
  -7  -1  -2   94.29   11.50
  -7  -1  -2   90.49   15.40
   7  -1   2  111.09   14.50
   7  -1   2   96.89   15.00
  -7  -1  -2  102.29   12.00
  -7  -1  -2  100.99   11.80
   7  -1   2   97.89   13.90
  -7   1  -2  100.99   12.40
   7   1   2   86.49   10.90
  -7   1  -2  101.39   11.90
   7   1   2   86.19   10.70
  -7   1  -2  101.89   11.40
   7   1   2  134.19   15.10
  -8  -1  -2   19.00    7.30
  -8  -1  -2   20.70    8.60
   8  -1   2    6.80    9.20
   8  -1   2   18.50   11.10
  -8  -1  -2  -14.60   10.80
  -8  -1  -2  -11.30    9.30
  -8  -1  -2   12.00    8.90
   8   1   2    7.00    8.00
  -8   1  -2    9.60    8.80
  -8   1  -2   14.10    9.00
   8   1   2    9.50    6.10
  -8   1  -2    7.80   11.40
   9  -1   2   47.60   11.90
  -9  -1  -2   30.90   10.80
  -9  -1  -2   32.30    8.80
  -9  -1  -2   36.50   13.60
   9  -1   2   41.80   11.80
   9   1   2   30.90   10.90
  -9   1  -2   20.80   10.50
  -9   1  -2   19.60   15.50
  -9   1  -2   49.40   11.80
  -9   1  -2   10.70   11.90
 -10  -1  -2   -4.90   13.30
  10  -1   2   10.60   14.00
  10  -1   2   16.80   11.00
 -10  -1  -2   14.00   21.70
 -10   1  -2   27.70   14.80
 -10   1  -2   -7.20   18.70
  10   1   2    1.50   13.10
  11  -2  -2   12.80   15.50
 -11   2   2  -14.80   11.30
  11   2  -2   -3.80   14.40
 -10  -2   2   13.60    9.70
  10  -2  -2    8.20   11.70
  10  -2  -2    1.10   11.50
 -10  -2   2   -0.10   11.50
 -10   2   2  -27.50   10.90
 -10   2   2   23.30   16.20
  10   2  -2    3.30   11.70
 -10   2   2  -17.50    9.90
   9  -2  -2    5.10    7.40
  -9  -2   2  -13.90    8.10
  -9  -2   2   -7.40    8.20
   9  -2  -2    6.70    9.50
   9  -2  -2   -2.90   10.10
  -9  -2   2   30.50   13.60
  -9   2   2   -2.10    7.70
  -9   2   2   -3.30   11.50
  -9   2   2  -16.00    8.70
  -9   2   2   -7.00   11.80
   9   2  -2    5.00    8.70
   8  -2  -2   47.80    7.70
  -8  -2   2   39.80    8.30
   8  -2  -2   24.40   10.30
  -8  -2   2   27.20   11.00
   8  -2  -2   36.90    8.00
  -8  -2   2   30.40    7.80
  -8   2   2   33.40    8.20
  -8   2   2   35.60    7.20
   8   2  -2   41.10    7.90
  -8   2   2   36.30   11.70
  -8   2   2   20.20    9.50
  -7  -2   2   51.69    6.90
   7  -2  -2   49.60    9.10
  -7  -2   2   52.29    7.50
  -7  -2   2   43.80    9.50
   7  -2  -2   49.40    8.80
  -7  -2   2   45.20    7.00
   7  -2  -2   52.89    7.40
   7  -2  -2   58.39    8.10
   7   2  -2   42.90    6.90
   7   2  -2   46.10    7.90
  -7   2   2   41.90    6.60
  -7   2   2   45.10    7.60
  -7   2   2   47.80    6.00
  -7   2   2   70.09   11.10
  -7   2   2   48.80    8.40
   6  -2  -2   21.00    6.30
  -6  -2   2   22.70    5.30
  -6  -2   2   21.20    5.00
   6  -2  -2   26.90    4.90
   6  -2  -2   28.20    6.50
  -6  -2   2   17.30    5.40
   6  -2  -2   26.70    5.60
   6   2  -2   18.10    5.60
  -6   2   2   21.10    6.60
   6   2  -2   15.90    4.70
  -6   2   2   26.20    5.50
  -6   2   2   30.70    6.10
  -6   2   2   21.10    4.30
  -6   2   2   19.90    4.80
   5  -2  -2  425.36   14.20
   5  -2  -2  411.66   13.70
   5  -2  -2  400.86   12.40
  -5  -2   2  412.86   14.20
  -5  -2   2  405.56   13.10
  -5  -2   2  400.36   13.10
   5  -2  -2  428.56   15.20
   5   2  -2  402.56   13.10
   5   2  -2  405.96   12.80
  -5   2   2  411.46   12.60
  -5   2   2  415.76   15.00
  -5   2   2  421.66   11.70
  -5   2   2  435.26   14.00
  -5   2   2  419.86   14.00
   4  -2  -2 1582.44   33.90
  -4  -2   2 1655.93   33.40
   4  -2  -2 1643.44   33.00
   4  -2  -2 1602.44   34.80
  -4  -2   2 1625.34   33.80
  -4  -2   2 1594.34   32.80
  -4  -2   2 1627.34   32.80
   4  -2  -2 1603.34   33.80
   4   2  -2 1631.84   33.00
   4   2  -2 1590.14   32.90
  -4   2   2 1599.44   33.80
  -4   2   2 1606.54   34.60
  -4   2   2 1625.44   32.90
  -4   2   2 1632.94   33.90
  -4   2   2 1624.84   31.40
   4   2  -2 1613.64   33.10
  -3  -2   2  799.92   17.30
  -3  -2   2  778.92   17.20
   3  -2  -2  777.42   17.90
   3  -2  -2  770.82   18.60
   3  -2  -2  770.52   18.00
   3  -2  -2  786.92   17.70
  -3  -2   2  788.02   17.60
  -3  -2   2  796.02   17.70
   3   2  -2  813.32   14.80
   3   2  -2  786.72   17.60
  -3   2   2  784.22   18.00
   3   2  -2  757.12   17.50
  -3   2   2  785.72   18.60
   3   2  -2  769.92   17.20
   3   2  -2  789.12   17.40
  -3   2   2  794.52   18.10
  -3   2   2  784.62   15.70
   2  -2  -2  367.76    9.70
  -2  -2   2  366.46    9.60
  -2  -2   2  366.36    8.70
   2  -2  -2  355.16    9.40
   2  -2  -2  367.66    9.80
  -2  -2   2  378.06    9.20
   2  -2  -2  370.16   10.10
  -2  -2   2  364.56    9.00
   2  -2  -2  325.67    7.60
   2   2  -2  365.56    9.10
  -2   2   2  369.46   10.00
   2   2  -2  361.66    8.70
   2   2  -2  361.36    8.80
   2   2  -2  363.76    9.20
  -2   2   2  378.06    9.70
   2   2  -2  356.46    9.30
  -2   2   2  367.26    7.30
  -2   2   2  367.56    9.60
  -1  -2   2 1367.96   25.70
   1  -2  -2 1355.46   25.70
  -1  -2   2 1353.56   26.70
   1  -2  -2 1363.16   26.30
  -1  -2   2 1378.16   26.20
  -1  -2   2 1343.57   26.10
  -1  -2   2 1334.27   24.30
  -1  -2   2 1321.57   25.50
  -1   2   2 1368.06   25.70
  -1   2   2 1343.87   26.30
   1   2  -2 1366.06   25.70
  -1   2   2 1352.66   25.70
   1   2  -2 1341.57   25.60
   1   2  -2 1334.77   24.40
   1   2  -2 1322.47   26.40
   1   2  -2 1360.36   26.10
   0  -2  -2 2082.09   37.40
   0  -2   2 2064.49   38.20
   0  -2  -2 2050.59   36.90
   0  -2   2 2076.59   38.10
   0  -2   2 2068.69   40.00
   0  -2   2 2102.69   38.20
   0  -2  -2 2020.00   37.40
   0  -2  -2 2059.69   38.50
   0   2  -2 2078.29   38.30
   0   2  -2 2085.19   38.20
   0   2   2 2052.19   37.40
   0   2   2 2060.89   37.50
   0   2   2 2063.99   38.50
   0   2  -2 2090.79   39.70
   0   2  -2 2008.30   38.00
   1  -2   2  153.18    5.60
   1  -2   2  147.39    7.00
  -1  -2  -2  148.69    4.70
  -1  -2  -2  140.99    4.60
   1  -2   2  140.19    5.80
  -1   2  -2  144.29    7.00
  -1   2  -2  153.48    5.30
  -1   2  -2  154.08    5.90
   1   2   2  131.49    5.30
   1   2   2  152.78    4.90
   2  -2   2 1032.50   22.10
  -2  -2  -2 1029.30   20.70
   2  -2   2 1017.60   23.60
  -2  -2  -2 1007.20   20.80
   2  -2   2 1018.00   21.90
  -2  -2  -2 1019.10   22.10
   2   2   2 1011.60   20.70
  -2   2  -2 1046.00   22.00
  -2   2  -2  998.10   21.90
   2   2   2 1002.80   20.70
  -2   2  -2 1046.30   23.20
  -3  -2  -2   17.00    3.90
  -3  -2  -2   16.30    3.30
   3  -2   2   19.50    4.40
   3  -2   2   19.90    3.60
  -3  -2  -2   19.30    3.30
   3  -2   2   22.90    4.20
  -3   2  -2   21.80    5.00
  -3   2  -2   24.10    3.90
  -3   2  -2   24.70    4.80
   3   2   2   22.30    3.00
  -3   2  -2   13.00    3.40
   3   2   2   18.80    3.60
   4  -2   2  267.67   12.10
  -4  -2  -2  262.37   10.30
  -4  -2  -2  274.57   10.20
   4  -2   2  281.17   11.30
  -4  -2  -2  262.67    9.80
   4  -2   2  267.67   10.70
   4   2   2  272.17   10.40
  -4   2  -2  270.47   11.40
  -4   2  -2  262.67   10.90
  -4   2  -2  266.57   11.00
   4   2   2  264.47    9.60
   4   2   2  271.77    8.80
  -4   2  -2  284.37   12.80
   5  -2   2   33.80    6.10
  -5  -2  -2   41.60    5.50
   5  -2   2   34.90    5.60
  -5  -2  -2   33.00    5.30
  -5  -2  -2   31.20    5.30
   5  -2   2   42.10    6.70
  -5   2  -2   38.40    6.40
  -5   2  -2   42.40    5.90
   5   2   2   45.10    6.20
   5   2   2   37.80    4.60
   5   2   2   56.49    6.60
  -5   2  -2   27.80    6.60
  -5   2  -2   40.90    6.40
  -6  -2  -2   51.79    7.00
  -6  -2  -2   42.10    6.70
   6  -2   2   52.19    8.70
  -6  -2  -2   49.30    6.30
  -6  -2  -2   44.10    9.30
   6  -2   2   49.30    8.40
   6  -2   2   45.80    6.80
   6   2   2   50.99    5.40
  -6   2  -2   58.89   16.20
   6   2   2   53.59    6.50
  -6   2  -2   37.30    9.00
   6   2   2   53.99    7.80
  -6   2  -2   57.89    7.50
  -6   2  -2   47.90    7.70
   7  -2   2   66.09   11.00
  -7  -2  -2   78.49   15.40
   7  -2   2   75.99   13.50
  -7  -2  -2   65.89    8.50
  -7  -2  -2   59.69    9.60
  -7  -2  -2   61.89    9.70
   7  -2   2   60.79    9.60
  -7   2  -2   56.09   10.90
   7   2   2   57.79    9.90
  -7   2  -2   62.49   11.40
   7   2   2   48.90    8.50
  -7   2  -2   52.49   10.00
  -8  -2  -2   17.10    6.90
   8  -2   2   29.20    9.60
  -8  -2  -2   11.50    8.80
  -8  -2  -2   33.60   11.50
   8  -2   2    2.60   12.80
  -8  -2  -2  -16.10   12.00
   8  -2   2   40.00   11.40
  -8   2  -2   22.00    9.10
  -8   2  -2   26.40   10.10
  -8   2  -2   10.10   11.80
   8   2   2   25.90    8.50
  -9  -2  -2    9.60   12.10
  -9  -2  -2   23.40   10.90
   9  -2   2    3.00   11.40
  -9  -2  -2   12.80    7.80
   9  -2   2   17.20   13.30
   9   2   2   19.40   10.40
  -9   2  -2   37.20   11.80
  -9   2  -2   29.30   15.80
  -9   2  -2    8.10   11.80
  10  -2   2    1.10   14.30
  10  -2   2  -14.50   13.20
 -10  -2  -2   18.10   13.20
 -10   2  -2   25.40   17.90
  10   2   2   27.50   13.60
 -10   2  -2   -7.20   17.60
  11  -3  -2   26.10   15.90
  11   3  -2   26.10   14.50
 -10  -3   2   16.70   10.70
  10  -3  -2   23.10   11.40
 -10  -3   2  -14.10   14.00
  10  -3  -2   14.00   11.70
 -10   3   2   16.60   15.80
 -10   3   2   26.00   10.40
 -10   3   2    2.90   11.60
  -9  -3   2   32.50   12.90
  -9  -3   2   32.90   13.90
   9  -3  -2   32.10   10.60
  -9  -3   2   12.40    9.60
  -9  -3   2   19.30    8.60
   9  -3  -2   14.20   10.10
   9  -3  -2   37.40    9.30
  -9   3   2   42.80   13.60
  -9   3   2   27.90   12.50
   9   3  -2   27.00    8.70
  -9   3   2   40.90   10.60
  -9   3   2   24.40    8.20
   9   3  -2   22.50    9.40
  -8  -3   2   10.90    7.00
   8  -3  -2    8.90   10.00
   8  -3  -2   28.10    7.20
   8  -3  -2   42.00    8.60
  -8  -3   2   32.40   11.00
  -8  -3   2   25.00    7.90
  -8   3   2   24.70   10.50
  -8   3   2   17.60    6.10
  -8   3   2   27.00   10.50
   8   3  -2    8.20    6.60
   8   3  -2   39.20    8.70
  -8   3   2   28.10    8.10
  -7  -3   2   22.90    6.60
   7  -3  -2   34.50    6.90
   7  -3  -2   27.10    8.90
  -7  -3   2   15.40    6.30
  -7  -3   2   34.10    9.10
   7  -3  -2   23.90    6.00
  -7   3   2    8.10    8.70
  -7   3   2   24.00    7.20
  -7   3   2   27.30    6.10
  -7   3   2   15.60    7.50
   7   3  -2   31.60    7.60
   7   3  -2   22.40    5.80
  -7   3   2   18.90    5.00
   6  -3  -2    8.80    6.00
   6  -3  -2   14.40    4.70
  -6  -3   2   11.80    5.10
   6  -3  -2   14.30    5.20
  -6  -3   2   17.00    5.40
  -6  -3   2    7.00    6.20
   6  -3  -2   15.20    5.20
  -6  -3   2   18.70    5.10
   6   3  -2    8.80    4.10
  -6   3   2   14.20    7.20
  -6   3   2   11.50    4.00
  -6   3   2   15.30    5.70
  -6   3   2   11.10    5.30
   6   3  -2    6.30    5.40
   5  -3  -2   95.19    7.70
  -5  -3   2  100.99    8.00
   5  -3  -2   97.79    7.40
  -5  -3   2  103.69    7.40
   5  -3  -2  110.49    8.80
  -5  -3   2   87.29    8.20
   5  -3  -2   93.49    8.90
  -5  -3   2   95.59    7.00
  -5   3   2   92.99    8.30
  -5   3   2  102.19    9.10
  -5   3   2   93.19    5.70
  -5   3   2   94.79    7.60
  -5   3   2   92.79    7.90
   5   3  -2   81.49    6.50
   5   3  -2   78.59    7.50
   4  -3  -2  480.25   14.30
  -4  -3   2  483.75   14.30
  -4  -3   2  481.45   13.30
   4  -3  -2  497.65   14.80
  -4  -3   2  485.85   13.40
   4  -3  -2  508.65   14.30
  -4  -3   2  480.05   14.00
  -4   3   2  505.35   11.90
  -4   3   2  505.15   14.60
   4   3  -2  490.65   14.20
   4   3  -2  509.35   14.70
  -4   3   2  503.55   14.90
  -4   3   2  487.55   16.00
   4   3  -2  482.25   13.70
  -4   3   2  480.45   15.10
   3  -3  -2   79.09    5.40
   3  -3  -2   83.79    6.00
  -3  -3   2   76.49    5.00
  -3  -3   2   76.19    4.90
   3  -3  -2   78.09    6.00
  -3  -3   2   81.49    5.50
  -3  -3   2   79.39    4.90
   3  -3  -2   79.79    5.40
  -3   3   2   80.49    6.20
   3   3  -2   77.39    5.30
   3   3  -2   82.89    4.70
   3   3  -2   82.79    5.10
  -3   3   2   81.49    5.90
  -3   3   2   80.09    3.30
  -3   3   2   84.29    5.60
  -3   3   2   77.49    5.70
  -2  -3   2  664.33   13.80
   2  -3  -2  679.63   16.00
  -2  -3   2  694.23   14.40
   2  -3  -2  673.73   15.20
   2  -3  -2  666.13   15.10
  -2  -3   2  676.33   14.40
   2  -3  -2  684.13   15.90
  -2  -3   2  681.73   15.50
  -2  -3   2  666.13   14.30
   2   3  -2  666.63   15.30
  -2   3   2  679.43   15.20
   2   3  -2  668.53   13.80
   2   3  -2  687.33   14.50
   2   3  -2  684.13   14.50
  -2   3   2  674.43   15.80
  -2   3   2  675.23   15.20
  -1  -3   2  234.28    6.30
   1  -3  -2  229.08    6.30
  -1  -3   2  234.38    7.30
  -1  -3   2  233.88    6.40
  -1  -3   2  232.68    7.20
   1  -3  -2  222.18    6.20
   1  -3  -2  232.38    7.20
  -1  -3   2  225.38    7.10
  -1   3   2  235.18    6.50
  -1   3   2  228.08    7.30
   1   3  -2  227.38    7.10
  -1   3   2  227.18    6.60
   1   3  -2  231.48    6.50
   1   3  -2  222.68    7.10
   1   3  -2  226.88    7.00
   1   3  -2  225.48    6.40
  -1   3   2  233.88    6.60
   0  -3   2  831.72   18.80
   0  -3  -2  847.22   17.70
   0  -3  -2  857.41   16.20
   0  -3  -2  836.52   16.50
   0  -3   2  857.21   17.30
   0  -3   2  854.61   17.70
   0  -3   2  832.12   17.30
   0  -3  -2  841.52   16.20
   0   3   2  848.62   16.30
   0   3  -2  832.02   17.30
   0   3   2  854.71   16.60
   0   3  -2  842.12   18.70
   0   3  -2  819.52   17.60
   0   3   2  851.71   17.80
   0   3  -2  840.32   17.30
  -1  -3  -2 4137.99   74.09
  -1  -3  -2 4176.68   73.49
   1  -3   2 4037.20   77.19
  -1  -3  -2 4103.19   73.49
   1  -3   2 4067.59   75.19
   1  -3   2 4144.39   75.49
   1  -3   2 4183.48   75.39
  -1   3  -2 4124.99   76.89
  -1   3  -2 4223.58   75.09
  -1   3  -2 4149.58   75.39
  -1   3  -2 4167.08   75.39
  -1   3  -2 4099.49   75.29
   1   3   2 4174.68   73.49
   2  -3   2  963.40   21.50
   2  -3   2  964.10   22.90
  -2  -3  -2  954.30   19.50
  -2  -3  -2  968.80   19.40
   2  -3   2  967.00   21.20
  -2   3  -2  944.01   21.30
  -2   3  -2  971.00   21.80
   2   3   2  966.00   19.50
  -2   3  -2  990.50   22.70
  -2   3  -2  969.50   21.40
  -3  -3  -2  600.44   15.90
   3  -3   2  620.64   16.20
   3  -3   2  593.14   17.60
  -3  -3  -2  614.74   14.60
  -3  -3  -2  616.44   14.30
   3  -3   2  619.14   16.50
  -3   3  -2  627.04   16.50
  -3   3  -2  608.54   17.20
  -3   3  -2  629.74   17.40
   3   3   2  610.74   14.60
   3   3   2  595.74   14.30
  -3   3  -2  591.74   16.20
   4  -3   2  225.58   10.10
  -4  -3  -2  239.08    9.20
  -4  -3  -2  224.88    9.40
  -4  -3  -2  226.48    8.90
   4  -3   2  212.88   11.10
   4  -3   2  222.18   10.60
  -4   3  -2  222.78   11.60
   4   3   2  220.08    9.30
   4   3   2  237.28    8.80
  -4   3  -2  230.68   11.20
  -4   3  -2  224.88   10.40
  -4   3  -2  225.88   10.40
   5  -3   2   90.99    8.70
  -5  -3  -2   79.49    7.10
   5  -3   2   84.89   10.30
  -5  -3  -2   79.69    7.40
   5  -3   2   86.49    9.90
  -5  -3  -2   82.29    7.70
  -5   3  -2   80.69    8.80
  -5   3  -2   86.59    9.70
   5   3   2   86.39    7.00
   5   3   2   89.89    8.40
  -5   3  -2   77.29    9.70
  -5   3  -2   86.99    9.30
   6  -3   2  103.49   10.50
  -6  -3  -2   88.69   10.00
  -6  -3  -2   73.99    8.00
   6  -3   2  120.79   13.50
   6  -3   2   83.49   11.80
  -6  -3  -2  102.29    9.70
   6   3   2   87.19   10.80
  -6   3  -2   98.29   11.40
  -6   3  -2   86.59    9.70
   6   3   2   89.89    8.80
  -6   3  -2   86.59   11.50
  -6   3  -2   77.39    8.90
  -7  -3  -2   22.40   11.60
   7  -3   2   21.10    9.50
  -7  -3  -2   26.60    7.40
  -7  -3  -2   23.80    6.20
  -7  -3  -2   35.30    8.00
   7  -3   2   26.00    7.70
   7  -3   2   14.00    9.50
  -7  -3  -2   22.50    7.60
   7   3   2   32.90    8.30
  -7   3  -2   36.30    9.00
  -7   3  -2   16.50   11.30
   7   3   2   21.60    6.80
  -7   3  -2   26.30    9.90
  -7   3  -2   20.30    8.40
   8  -3   2   14.50    9.70
  -8  -3  -2    5.40    8.20
  -8  -3  -2    9.00    8.20
  -8  -3  -2    2.10   12.00
   8  -3   2   18.70   12.80
  -8  -3  -2   11.20    6.70
   8  -3   2    4.20   10.80
  -8   3  -2    3.20   10.40
  -8   3  -2   12.50   12.70
  -8   3  -2    9.30   10.20
   8   3   2   18.30    8.20
  -9  -3  -2   14.30   11.60
  -9  -3  -2    1.50    6.70
   9  -3   2   24.80   12.00
  -9  -3  -2   -2.70   10.50
   9  -3   2   15.10   18.50
  -9   3  -2   -5.00   13.20
   9   3   2   -5.20    9.60
  -9   3  -2    0.10   11.90
  -9   3  -2   15.10   15.50
  10  -3   2    0.50   14.60
 -10  -3  -2   19.00   13.70
  10  -3   2    3.90   16.20
  10   3   2   15.70   13.30
  10  -4  -2  -14.00   11.50
 -10  -4   2   11.60   10.90
 -10  -4   2   -6.30   11.50
  10  -4  -2    1.80   12.20
 -10   4   2   -1.30   16.30
 -10   4   2    4.60   11.60
  10   4  -2   -3.00   10.50
 -10   4   2    3.80   10.10
   9  -4  -2   14.60    9.60
  -9  -4   2   14.90    8.40
  -9  -4   2    9.10    9.80
  -9  -4   2   21.20   13.00
   9  -4  -2   12.80   10.80
   9  -4  -2   12.20    8.60
  -9   4   2   14.50   10.00
  -9   4   2   -2.20   12.10
   9   4  -2   14.80    8.00
   9   4  -2   28.10    9.80
  -9   4   2   15.30    8.20
   8  -4  -2   31.20    8.20
   8  -4  -2   29.50   10.80
  -8  -4   2   24.30   11.80
  -8  -4   2   23.90    7.90
   8  -4  -2   31.20    8.30
  -8  -4   2   23.00    7.80
  -8  -4   2   26.60    7.80
  -8   4   2   35.40    8.70
  -8   4   2   19.70   10.80
   8   4  -2   34.40    6.80
   8   4  -2   27.80    8.60
  -8   4   2   39.40    8.90
  -7  -4   2   28.00    7.30
  -7  -4   2   30.40    8.40
   7  -4  -2   37.20    8.20
   7  -4  -2   17.30    6.90
   7  -4  -2   27.60    6.50
  -7  -4   2   42.10    7.20
  -7  -4   2   26.20    6.60
   7  -4  -2   36.30    9.10
  -7   4   2   29.30    5.20
   7   4  -2   33.20    7.60
  -7   4   2   26.10    8.10
   7   4  -2   28.60    6.20
  -7   4   2   34.50    7.70
  -7   4   2   32.30    9.00
  -7   4   2   24.00    9.20
  -6  -4   2   24.10    7.40
   6  -4  -2   29.10    8.10
   6  -4  -2   32.20    7.00
   6  -4  -2   40.00    8.50
  -6  -4   2   26.40    6.50
  -6  -4   2   24.20    6.00
  -6  -4   2   25.20    5.70
   6  -4  -2   25.80    6.60
  -6   4   2   34.80    7.10
  -6   4   2   19.60    4.50
  -6   4   2   32.00    7.20
  -6   4   2   29.00    8.10
  -6   4   2   25.50    7.40
   6   4  -2   21.80    6.50
   6   4  -2   29.80    5.40
   5  -4  -2   11.30    4.20
   5  -4  -2    9.30    4.70
  -5  -4   2   15.80    4.20
  -5  -4   2    9.00    3.60
   5  -4  -2   17.00    4.50
  -5  -4   2    8.90    4.60
   5  -4  -2   18.90    5.70
  -5  -4   2    5.10    4.20
   5   4  -2    8.30    3.20
  -5   4   2   11.80    4.90
  -5   4   2   12.30    2.90
  -5   4   2   12.50    4.50
  -5   4   2   17.30    6.80
  -5   4   2    9.50    4.50
   5   4  -2   16.60    4.50
  -4  -4   2  674.93   17.50
   4  -4  -2  662.63   19.90
  -4  -4   2  695.13   17.50
   4  -4  -2  683.63   19.90
   4  -4  -2  698.73   21.20
   4  -4  -2  662.03   19.30
  -4  -4   2  714.53   19.50
  -4  -4   2  680.43   18.60
  -4   4   2  696.23   14.80
   4   4  -2  684.93   17.80
   4   4  -2  685.13   17.30
  -4   4   2  705.63   19.30
   4   4  -2  708.83   19.30
  -4   4   2  682.43   19.10
  -4   4   2  687.03   19.90
  -4   4   2  696.63   19.30
  -3  -4   2 1129.49   22.90
  -3  -4   2 1101.29   22.70
  -3  -4   2 1172.38   25.00
   3  -4  -2 1079.69   25.10
   3  -4  -2 1117.49   24.40
   3  -4  -2 1134.09   24.60
  -3  -4   2 1100.39   23.20
   3  -4  -2 1109.19   25.10
   3   4  -2 1108.29   24.50
  -3   4   2 1125.89   20.70
  -3   4   2 1139.39   25.20
   3   4  -2 1133.79   23.10
  -3   4   2 1122.29   24.40
  -3   4   2 1132.59   25.20
  -3   4   2 1115.69   24.30
  -2  -4   2  102.59    4.60
   2  -4  -2   97.39    6.00
  -2  -4   2   96.29    4.30
   2  -4  -2  102.29    5.20
  -2  -4   2   96.69    6.00
  -2  -4   2   99.59    4.30
  -2  -4   2   88.99    3.60
   2  -4  -2  106.59    5.90
  -2  -4   2   92.29    5.70
   2  -4  -2   99.09    5.50
  -2   4   2  101.49    5.50
   2   4  -2   98.39    5.40
  -2   4   2   98.59    5.20
   2   4  -2  100.39    4.70
   2   4  -2  104.09    4.80
   2   4  -2   93.69    4.30
  -2   4   2  105.09    6.10
  -1  -4   2  393.66    9.30
   1  -4  -2  394.36    9.30
  -1  -4   2  386.76   10.50
  -1  -4   2  391.26    9.30
   1  -4  -2  383.56   10.90
   1  -4  -2  394.16   10.50
   1  -4  -2  393.56    8.00
  -1  -4   2  400.06   10.60
   1  -4  -2  404.96    9.40
  -1  -4   2  391.06   10.60
  -1   4   2  407.66   10.10
  -1   4   2  401.76   10.60
   1   4  -2  384.26    9.30
   1   4  -2  393.66    9.40
   1   4  -2  387.46   10.30
   1   4  -2  382.56   10.30
  -1   4   2  400.36    9.50
   0  -4  -2  872.41   16.70
   0  -4  -2  862.91   18.70
   0  -4   2  887.21   18.10
   0  -4   2  882.81   18.30
   0  -4   2  858.41   19.90
   0  -4  -2  870.81   17.90
   0  -4   2  875.31   19.00
   0  -4  -2  876.71   17.60
   0   4  -2  869.41   18.90
   0   4   2  912.91   16.90
   0   4  -2  884.21   19.80
   0   4  -2  894.91   18.70
   0   4   2  866.71   18.70
   0   4  -2  862.31   18.10
   0   4  -2  865.41   16.70
   0   4  -2  874.91   18.20
   0   4   2  882.11   17.90
   1  -4   2  244.88    7.80
  -1  -4  -2  244.88    8.00
  -1  -4  -2  251.77    5.60
  -1  -4  -2  247.18    7.20
   1  -4   2  239.58    9.20
   1  -4   2  236.28    8.20
   1  -4   2  234.88    8.10
  -1  -4  -2  247.78    5.60
   1   4   2  248.98    6.00
  -1   4  -2  243.58    8.10
  -1   4  -2  248.18    8.10
  -1   4  -2  238.28    7.40
  -1   4  -2  239.38    9.20
  -1   4  -2  240.68    7.90
   2  -4   2  535.45   14.00
   2  -4   2  510.45   13.40
  -2  -4  -2  502.15   11.20
   2  -4   2  504.05   15.20
  -2  -4  -2  494.95   11.00
  -2   4  -2  508.85   13.50
   2   4   2  517.75   11.40
  -2   4  -2  506.15   13.50
  -2   4  -2  508.85   15.10
  -2   4  -2  503.95   13.60
  -2   4  -2  518.15   13.80
  -3  -4  -2   13.60    2.90
   3  -4   2   12.70    4.80
  -3  -4  -2    6.60    3.20
  -3  -4  -2   20.00    3.40
   3  -4   2   12.40    5.20
   3  -4   2    3.00    5.10
   3   4   2   10.70    5.20
  -3   4  -2    8.40    6.70
  -3   4  -2    9.50    5.70
  -3   4  -2   12.00    6.30
  -3   4  -2   12.60    6.20
   3   4   2    9.70    4.90
  -4  -4  -2  105.39    7.50
  -4  -4  -2  114.19    6.90
   4  -4   2  112.19    8.90
  -4  -4  -2  119.59    6.40
   4  -4   2  111.69    9.40
   4  -4   2  117.79    8.10
   4   4   2  105.29    6.10
  -4   4  -2  112.19    9.50
  -4   4  -2   89.19    9.00
   4   4   2  108.39    7.00
  -4   4  -2  114.59    8.70
  -4   4  -2  124.49    8.50
   5  -4   2  143.79   10.30
  -5  -4  -2  142.99    8.90
  -5  -4  -2  135.89    8.40
  -5  -4  -2  139.89    8.30
  -5  -4  -2  118.29   10.00
   5  -4   2  142.39   11.60
   5  -4   2  144.99   11.70
  -5   4  -2  140.69   12.90
   5   4   2  134.89    8.30
  -5   4  -2  125.99   12.70
  -5   4  -2  141.39   10.70
   5   4   2  139.79    9.80
  -5   4  -2  152.88   12.00
   6  -4   2   99.69   10.50
  -6  -4  -2   87.29    7.70
   6  -4   2   88.69   10.70
  -6  -4  -2   99.39   10.00
  -6  -4  -2   89.69   11.30
  -6  -4  -2   86.29    8.90
   6  -4   2   96.49   11.20
  -6   4  -2   75.09    8.90
  -6   4  -2  107.99   13.30
   6   4   2   89.99    8.60
  -6   4  -2   79.69    9.60
   6   4   2   88.69   11.10
  -6   4  -2  111.99   12.70
  -7  -4  -2   46.40    7.60
   7  -4   2   45.80    9.00
   7  -4   2   26.20   10.00
  -7  -4  -2   44.60    6.00
  -7  -4  -2   40.70    7.70
  -7  -4  -2   39.70    8.10
  -7  -4  -2   52.89   12.10
   7  -4   2   46.90   10.60
  -7   4  -2   60.39   10.60
  -7   4  -2   33.70   10.80
   7   4   2   35.70    8.50
  -7   4  -2   39.20   11.00
   7   4   2   43.20    7.00
  -7   4  -2   49.90    9.30
   8  -4   2    6.90   10.80
  -8  -4  -2    7.80   12.30
  -8  -4  -2   24.00    6.00
  -8  -4  -2   26.70    8.30
   8  -4   2   15.40   14.90
   8  -4   2    4.90    9.40
  -8  -4  -2   26.70    8.60
  -8   4  -2   12.20   10.40
  -8   4  -2   -4.50   16.70
  -8   4  -2   16.10   11.60
   8   4   2   22.70    7.80
  -8   4  -2   -6.90   11.90
  -9  -4  -2    5.50    6.30
  -9  -4  -2    6.40   10.50
  -9  -4  -2  -11.30   10.30
   9  -4   2   18.00   12.30
   9  -4   2    2.50   16.00
  -9   4  -2   -6.20   12.50
  -9   4  -2   25.70   15.70
  -9   4  -2   -5.00   14.30
   9   4   2   -0.50    9.70
 -10  -4  -2   41.20   13.80
  10  -4   2    2.90   15.40
  10  -4   2   14.80   17.20
 -10   4  -2   19.00   21.50
  10  -5  -2    8.40   12.50
 -10  -5   2   -2.20   10.80
  10  -5  -2    7.30   12.10
  10   5  -2   16.50   10.60
 -10   5   2   -6.70   12.10
 -10   5   2    3.40    9.50
   9  -5  -2   13.60    9.70
  -9  -5   2   17.70    8.40
  -9  -5   2   -1.80   13.40
  -9  -5   2   19.10    9.50
  -9  -5   2    1.60   10.60
   9  -5  -2   16.70   10.40
   9  -5  -2   11.10   11.40
  -9   5   2    6.80    9.60
   9   5  -2   20.00   12.60
  -9   5   2   25.30    8.10
   9   5  -2   12.10    8.10
  -9   5   2   15.90   12.60
   8  -5  -2   63.49   11.30
  -8  -5   2   52.89    8.50
  -8  -5   2   78.29   13.10
   8  -5  -2   89.79   13.10
  -8  -5   2   82.79    9.40
   8  -5  -2   76.49   10.20
   8  -5  -2   88.49   10.80
  -8  -5   2   64.89   10.10
   8   5  -2   66.89    8.60
  -8   5   2   77.39   11.00
  -8   5   2   74.59   12.40
   8   5  -2   79.39   10.20
  -8   5   2   85.99   11.20
  -8   5   2   68.49    7.60
  -7  -5   2   10.60    5.80
   7  -5  -2   -9.40    5.80
  -7  -5   2   -0.40    7.50
   7  -5  -2   -4.90    6.30
   7  -5  -2    9.70    8.60
  -7  -5   2   -5.40    5.30
  -7  -5   2    5.80    6.90
   7   5  -2   -4.30    4.70
  -7   5   2    4.60    4.40
   7   5  -2   -2.00    7.20
  -7   5   2    4.30    8.30
  -7   5   2   -3.30    8.90
  -7   5   2   -9.70   11.40
  -7   5   2   -6.40    6.70
  -6  -5   2   -1.60    5.40
   6  -5  -2    6.40    5.30
   6  -5  -2    0.00    6.00
  -6  -5   2    3.30    4.60
   6  -5  -2   12.10    6.80
  -6  -5   2    2.80    5.80
  -6  -5   2   -0.20    4.40
   6  -5  -2    7.00    5.60
   6   5  -2    2.90    3.80
  -6   5   2    0.10    7.30
  -6   5   2   -2.40    5.00
  -6   5   2    0.80    3.00
  -6   5   2    3.00    5.70
   6   5  -2    7.30    5.50
  -6   5   2    1.50    6.20
   5  -5  -2  147.79    9.20
   5  -5  -2  144.49   10.10
  -5  -5   2  139.39    7.70
   5  -5  -2  141.59   10.60
  -5  -5   2  150.68    9.50
  -5  -5   2  147.69    7.80
   5  -5  -2  152.08    9.90
   5   5  -2  151.28    8.60
   5   5  -2  154.88    9.40
  -5   5   2  153.98   11.50
   5   5  -2  149.19    7.80
  -5   5   2  143.59    9.30
  -5   5   2  165.58   10.40
   4  -5  -2   -2.70    2.90
   4  -5  -2    6.20    4.30
  -4  -5   2    5.50    2.60
   4  -5  -2    5.10    3.70
  -4  -5   2   -1.70    3.50
   4  -5  -2    7.20    4.20
  -4  -5   2    4.00    2.90
  -4  -5   2   -0.10    3.30
   4   5  -2    0.50    3.30
   4   5  -2   -4.50    2.40
   4   5  -2    2.50    3.00
  -4   5   2    2.50    3.90
  -4   5   2    1.10    3.90
  -4   5   2    1.90    3.30
  -4   5   2    5.90    3.90
   3  -5  -2   40.00    5.70
   3  -5  -2   41.60    4.70
  -3  -5   2   35.20    4.30
  -3  -5   2   38.10    3.50
  -3  -5   2   39.30    3.80
   3  -5  -2   28.20    3.80
   3  -5  -2   44.30    5.30
  -3  -5   2   37.60    4.60
  -3  -5   2   34.20    3.90
   3   5  -2   33.70    2.80
  -3   5   2   38.20    4.40
   3   5  -2   39.70    5.20
   3   5  -2   39.70    4.50
   3   5  -2   34.00    4.30
  -3   5   2   38.20    5.10
  -3   5   2   27.30    4.60
  -3   5   2   34.90    4.30
   2  -5  -2   20.90    3.40
  -2  -5   2   21.10    2.10
  -2  -5   2   26.40    3.00
   2  -5  -2   23.80    3.30
  -2  -5   2   25.70    3.50
   2  -5  -2   25.50    3.20
  -2  -5   2   26.10    2.70
  -2  -5   2   28.00    4.00
   2  -5  -2   24.80    3.80
  -2  -5   2   26.10    3.70
   2   5  -2   28.00    3.20
  -2   5   2   22.30    3.10
  -2   5   2   29.90    3.70
  -2   5   2   23.50    3.30
   2   5  -2   19.30    3.10
   2   5  -2   25.90    2.90
  -2   5   2   27.50    3.90
   1  -5  -2  226.18    6.40
  -1  -5   2  213.68    7.80
   1  -5  -2  226.58    7.40
  -1  -5   2  222.08    8.20
   1  -5  -2  208.28    6.40
  -1  -5   2  224.48    6.30
  -1  -5   2  225.28    7.90
  -1  -5   2  218.28    6.50
   1  -5  -2  220.38    5.50
   1  -5  -2  211.18    8.30
   1  -5  -2  224.08    7.70
  -1   5   2  221.68    7.50
  -1   5   2  217.88    6.90
  -1   5   2  224.78    8.00
   1   5  -2  221.58    7.80
   1   5  -2  200.18    7.30
   1   5  -2  219.68    6.60
   1   5  -2  207.88    7.70
  -1   5   2  215.28    6.70
   1   5  -2  211.98    7.90
   0  -5   2 1055.19   23.10
   0  -5  -2 1059.59   22.00
   0  -5  -2 1056.49   22.40
   0  -5   2 1065.89   20.40
   0  -5  -2 1090.19   20.10
   0  -5  -2 1066.19   20.00
   0  -5   2 1074.29   21.70
   0  -5   2 1084.29   21.90
   0  -5   2 1043.20   23.80
   0  -5  -2 1084.09   21.40
   0   5  -2 1067.29   21.80
   0   5  -2 1066.99   23.10
   0   5   2 1096.89   20.40
   0   5  -2 1084.99   20.30
   0   5  -2 1066.09   23.70
   0   5   2 1080.09   22.10
   0   5   2 1066.39   22.60
   0   5  -2 1080.49   22.50
   0   5  -2 1070.29   21.90
   1  -5   2  170.18    6.20
   1  -5   2  160.38    6.60
   1  -5   2  157.98    7.30
  -1  -5  -2  167.68    6.50
   1  -5   2  154.48    8.10
  -1  -5  -2  166.58    6.70
  -1  -5  -2  160.08    6.30
   1  -5   2  178.58    7.30
  -1   5  -2  156.88    7.10
   1   5   2  160.28    4.30
  -1   5  -2  158.48    6.10
   1   5   2  166.18    4.40
  -1   5  -2  153.68    6.60
  -1   5  -2  163.88    6.90
   1   5   2  166.88    6.20
  -2  -5  -2  861.21   16.50
  -2  -5  -2  829.72   19.70
  -2  -5  -2  862.71   19.20
  -2  -5  -2  844.52   16.30
   2  -5   2  838.82   21.80
   2  -5   2  854.81   20.10
   2  -5   2  864.51   19.90
  -2   5  -2  807.42   19.50
  -2   5  -2  821.82   19.70
  -2   5  -2  832.42   19.90
  -2   5  -2  861.31   20.30
   2   5   2  859.21   16.90
  -2   5  -2  843.92   21.50
  -3  -5  -2   57.89    5.10
  -3  -5  -2   53.19    5.80
   3  -5   2   50.09    7.30
  -3  -5  -2   58.09    4.50
   3  -5   2   59.49    6.50
   3  -5   2   60.39    7.00
  -3   5  -2   65.09    6.80
  -3   5  -2   57.69    8.10
  -3   5  -2   57.09    7.10
  -3   5  -2   55.39    6.40
   3   5   2   56.89    5.00
  -3   5  -2   58.79    7.20
   3   5   2   50.69    4.30
   4  -5   2   88.09    7.90
   4  -5   2   85.39    9.50
  -4  -5  -2   84.69    5.40
   4  -5   2   90.39    9.20
  -4  -5  -2   93.29    6.10
  -4  -5  -2   87.99    7.10
  -4   5  -2   87.79    9.20
  -4   5  -2   97.29    8.90
  -4   5  -2   94.09    8.40
  -4   5  -2   89.19    9.60
   4   5   2   76.39    5.50
   4   5   2   91.29    6.70
  -5  -5  -2    0.00    4.60
   5  -5   2    6.70    5.60
  -5  -5  -2    7.60    4.00
  -5  -5  -2   11.70    4.70
   5  -5   2    8.90    7.00
  -5  -5  -2    2.20    5.00
   5  -5   2    6.60    7.20
  -5   5  -2    2.10    5.70
  -5   5  -2    3.40    6.70
   5   5   2    0.90    3.80
   5   5   2   -0.90    4.80
  -5   5  -2   13.20    7.20
  -5   5  -2   12.30    7.40
  -6  -5  -2   57.89    7.40
   6  -5   2   51.19   10.00
   6  -5   2   59.99    8.30
  -6  -5  -2   61.19    7.90
  -6  -5  -2   52.09    6.80
  -6  -5  -2   34.70    7.30
   6  -5   2   56.59    9.50
   6   5   2   45.10    7.60
   6   5   2   56.59    6.60
  -6   5  -2   51.29    8.60
  -6   5  -2   47.10    9.60
  -6   5  -2   70.79   10.20
  -6   5  -2   53.29    9.60
  -7  -5  -2   53.89    7.10
  -7  -5  -2   56.49    8.00
   7  -5   2   62.99   11.60
  -7  -5  -2   60.59    7.40
  -7  -5  -2   56.59    8.60
  -7  -5  -2   28.40   11.50
   7  -5   2   60.79    9.50
   7  -5   2   56.69   12.00
  -7   5  -2   59.19    9.80
   7   5   2   72.59    9.70
  -7   5  -2   63.19   12.20
  -7   5  -2   56.39   11.50
  -7   5  -2   46.40   11.90
   7   5   2   42.80    8.50
   8  -5   2    7.90   11.80
  -8  -5  -2    5.90    7.90
   8  -5   2   24.90   11.10
  -8  -5  -2   -9.50    7.60
   8  -5   2  -17.10    8.90
  -8  -5  -2    1.80    4.60
  -8  -5  -2    8.50    8.00
  -8  -5  -2   -6.10   11.90
  -8   5  -2    1.20   12.10
  -8   5  -2   -2.00    9.60
  -8   5  -2   -0.60   12.50
  -8   5  -2   11.10   12.40
   8   5   2  -14.10    6.40
   9  -5   2   -6.10   11.00
   9  -5   2   34.60   15.40
  -9  -5  -2   -6.70    9.80
  -9  -5  -2    0.50   10.20
  -9   5  -2   -7.50   12.00
  -9   5  -2  -34.90   14.90
   9   5   2   13.30   10.00
  -9   5  -2    3.90   14.80
 -10  -5  -2    1.40   13.00
  10  -5   2   -7.20   17.60
 -10   5  -2  -14.70   17.40
  10  -6  -2    8.00   13.70
  10  -6  -2   20.10   12.90
  10   6  -2   11.00   10.70
 -10   6   2    6.00    8.80
 -10   6   2   -3.30   12.60
   9  -6  -2    8.20   10.30
   9  -6  -2    0.40   12.10
   9  -6  -2   11.30   10.10
  -9  -6   2    7.00   13.80
  -9  -6   2    4.30    8.40
  -9  -6   2    8.70    8.90
  -9   6   2  -24.10   10.70
  -9   6   2   -0.20    9.80
  -9   6   2   -6.60    7.30
   9   6  -2    8.40    8.30
  -8  -6   2   41.40    9.20
   8  -6  -2   55.39   10.80
  -8  -6   2   50.49    8.10
   8  -6  -2   42.40    9.60
  -8  -6   2   61.89   12.40
  -8  -6   2   46.20    8.00
   8  -6  -2   32.80    8.70
   8  -6  -2   43.50   12.20
   8   6  -2   31.40    6.60
   8   6  -2   52.79    9.60
  -8   6   2   39.50    9.70
  -8   6   2   53.19   11.80
  -8   6   2   34.80   11.40
  -8   6   2   45.30    6.80
   7  -6  -2   19.60    9.30
   7  -6  -2   20.50    9.10
  -7  -6   2   12.30    7.20
   7  -6  -2    5.00   10.60
   7  -6  -2   -4.20    8.70
  -7  -6   2    7.20    7.70
  -7  -6   2    0.80    6.00
  -7  -6   2    3.20    9.10
  -7   6   2   19.60   10.80
  -7   6   2   10.70   10.80
  -7   6   2    2.90    5.70
  -7   6   2   29.30   12.90
   7   6  -2    3.30    9.00
   7   6  -2    3.10    6.70
  -6  -6   2   16.60    6.30
   6  -6  -2   24.80    6.40
  -6  -6   2   19.10    6.50
  -6  -6   2   20.70    5.10
   6  -6  -2   12.50    5.70
  -6  -6   2   22.10    4.90
   6  -6  -2   16.80    7.10
   6  -6  -2   15.00    7.80
  -6   6   2   24.20    7.60
  -6   6   2   24.80    4.50
  -6   6   2   28.80    7.30
  -6   6   2   19.10    6.00
   6   6  -2   17.90    5.70
   6   6  -2   16.60    4.30
  -6   6   2   22.20    7.20
  -5  -6   2   92.79    6.50
   5  -6  -2   88.69    8.30
  -5  -6   2  108.99    9.40
  -5  -6   2  105.59    8.70
   5  -6  -2  108.49    9.70
   5  -6  -2  101.19   10.20
   5  -6  -2   96.99    9.40
  -5  -6   2   93.29    6.80
  -5   6   2  101.79    9.50
  -5   6   2  108.99    9.00
   5   6  -2   82.09    6.60
   5   6  -2  107.29    7.80
  -5   6   2   85.29   10.40
   5   6  -2  105.69    8.60
  -5   6   2  110.09   10.40
   4  -6  -2   32.40    4.70
   4  -6  -2   30.80    5.70
  -4  -6   2   36.90    4.40
  -4  -6   2   36.70    4.40
  -4  -6   2   31.80    4.80
  -4  -6   2   32.20    4.50
   4  -6  -2   37.40    5.40
   4  -6  -2   39.70    6.20
  -4   6   2   31.30    6.00
  -4   6   2   34.90    5.40
  -4   6   2   22.40    4.40
   4   6  -2   34.30    3.80
   4   6  -2   35.30    4.10
  -4   6   2   30.60    5.50
   4   6  -2   21.30    4.20
  -3  -6   2  455.05   12.00
  -3  -6   2  479.55   16.20
  -3  -6   2  448.06   12.60
   3  -6  -2  484.85   16.10
  -3  -6   2  464.75   12.10
   3  -6  -2  485.45   15.20
  -3  -6   2  460.35   11.90
   3  -6  -2  453.15   15.70
  -3  -6   2  477.85   15.60
   3  -6  -2  483.15   17.10
  -3   6   2  476.95   16.00
   3   6  -2  461.85   11.70
  -3   6   2  479.45   17.60
   3   6  -2  483.85   12.90
   3   6  -2  473.05   15.90
  -3   6   2  489.45   15.70
  -3   6   2  478.05   15.50
  -2  -6   2  130.59    7.30
   2  -6  -2  111.29    7.40
   2  -6  -2  122.99    6.20
  -2  -6   2  124.39    4.80
   2  -6  -2  122.09    6.00
   2  -6  -2  124.29    6.90
  -2  -6   2  119.89    4.90
  -2  -6   2  130.29    7.50
  -2  -6   2  113.69    5.70
   2   6  -2  120.69    6.80
  -2   6   2  116.49    3.90
  -2   6   2  123.19    7.20
   2   6  -2  125.09    5.30
  -2   6   2  119.29    6.70
  -2   6   2  123.29    6.10
   2   6  -2  125.09    5.00
  -2   6   2  127.69    6.50
   2   6  -2  127.19    6.10
   1  -6  -2  134.69    6.40
  -1  -6   2  132.59    6.60
  -1  -6   2  132.49    6.80
  -1  -6   2  138.59    7.40
   1  -6  -2  125.59    6.50
  -1  -6   2  132.09    5.00
   1  -6  -2  132.69    5.00
   1  -6  -2  132.59    7.10
   1  -6  -2  133.09    5.20
   1  -6  -2  141.49    4.60
  -1  -6   2  134.19    5.30
   1   6  -2  134.39    6.50
  -1   6   2  134.29    6.40
  -1   6   2  121.29    6.20
   1   6  -2  134.09    5.40
  -1   6   2  144.19    5.50
  -1   6   2  137.09    6.70
   1   6  -2  131.99    6.80
   0  -6  -2   36.70    4.10
   0  -6  -2   33.30    2.30
   0  -6   2   40.00    4.20
   0  -6  -2   40.70    3.70
   0  -6   2   44.00    5.50
   0  -6  -2   35.40    4.30
   0  -6  -2   35.00    2.40
   0  -6   2   33.00    4.50
   0  -6  -2   33.20    4.20
   0  -6   2   35.10    3.00
   0  -6   2   33.10    3.70
   0   6  -2   28.10    3.60
   0   6   2   36.70    4.20
   0   6   2   37.00    3.10
   0   6  -2   30.70    3.50
   0   6  -2   39.70    5.10
   0   6  -2   35.40    2.70
   0   6  -2   38.10    4.40
   0   6  -2   37.90    3.80
   0   6   2   34.30    4.00
   1  -6   2  194.58    7.40
   1  -6   2  200.68    8.50
  -1  -6  -2  181.18    7.30
   1  -6   2  171.88    8.90
   1  -6   2  194.78    6.90
  -1  -6  -2  174.98    7.20
   1  -6   2  195.38    8.00
  -1  -6  -2  197.08    7.40
  -1   6  -2  187.78    8.30
  -1   6  -2  189.48    7.50
   1   6   2  198.28    7.30
  -1   6  -2  202.58    7.00
  -1   6  -2  190.88    9.40
  -1   6  -2  191.18    7.60
   2  -6   2  142.79    9.60
  -2  -6  -2  136.49    8.30
  -2  -6  -2  143.39    8.00
   2  -6   2  118.19    8.40
   2  -6   2  154.88    8.10
   2  -6   2  137.19   10.70
  -2   6  -2  171.38   11.70
  -2   6  -2  140.79   10.20
   2   6   2  127.69    6.70
   2   6   2  130.09    6.10
  -2   6  -2  125.39   13.00
  -2   6  -2  141.19   11.20
  -2   6  -2  144.19   10.20
  -3  -6  -2  267.97   10.60
  -3  -6  -2  321.57   11.50
   3  -6   2  289.27   11.00
  -3  -6  -2  278.47    7.30
   3  -6   2  288.17   11.70
   3  -6   2  287.27   13.20
  -3  -6  -2  270.07    7.50
  -3   6  -2  292.37   11.50
   3   6   2  282.57    8.20
  -3   6  -2  278.87   11.60
  -3   6  -2  283.07   11.10
  -3   6  -2  267.97   12.70
  -3   6  -2  286.17   11.30
   4  -6   2  497.45   16.60
  -4  -6  -2  450.55   13.10
  -4  -6  -2  469.15   11.80
  -4  -6  -2  477.05   15.90
   4  -6   2  460.15   17.70
  -4  -6  -2  464.85   12.20
   4  -6   2  464.95   15.70
   4   6   2  415.96   16.80
  -4   6  -2  498.25   16.90
  -4   6  -2  473.05   15.90
   4   6   2  489.55   12.90
  -4   6  -2  471.65   15.80
  -4   6  -2  502.75   16.50
  -5  -6  -2  136.09    8.90
   5  -6   2  175.58   12.80
   5  -6   2  169.18   11.40
  -5  -6  -2  145.19    7.50
  -5  -6  -2  167.58    8.70
   5  -6   2  173.68   13.60
  -5  -6  -2  177.08   11.90
   5   6   2  162.18    7.80
  -5   6  -2  192.78   13.40
  -5   6  -2  179.08   13.60
  -5   6  -2  169.88   11.50
  -5   6  -2  150.28   12.70
   5   6   2  163.18    9.30
  -6  -6  -2   20.20    4.90
   6  -6   2   26.20    9.70
   6  -6   2   32.50    9.70
   6  -6   2    5.00    7.50
  -6  -6  -2   16.70    5.40
  -6  -6  -2   20.40    7.10
  -6  -6  -2   13.80    5.00
  -6   6  -2   27.50    9.80
   6   6   2   20.00    5.20
  -6   6  -2   15.60   10.00
  -6   6  -2   22.60    9.60
   6   6   2   15.90    7.00
  -7  -6  -2  137.59   11.90
  -7  -6  -2  124.59   10.50
   7  -6   2  108.19   11.90
   7  -6   2  122.59   15.50
   7  -6   2  111.79   13.70
  -7  -6  -2  112.89    7.60
  -7   6  -2  115.69   14.90
  -7   6  -2  110.69   13.60
   7   6   2  122.29    9.90
   7   6   2  133.79   13.20
  -7   6  -2  118.69   13.70
  -7   6  -2  116.99   13.60
  -8  -6  -2   15.90   12.60
   8  -6   2   22.40   11.50
   8  -6   2    7.30    9.80
  -8  -6  -2    9.10    7.90
   8  -6   2   11.30   13.20
  -8  -6  -2    9.60    7.90
  -8   6  -2    3.10    9.90
  -8   6  -2   11.40   12.30
  -8   6  -2   21.50   13.30
   8   6   2  -16.30    6.90
  -9  -6  -2   -9.30   10.10
   9  -6   2   -0.70   12.50
   9  -6   2   -4.90   16.10
  -9   6  -2   -5.00   12.30
  -9   6  -2    8.60   16.10
   9   6   2    4.60    9.50
 -10  -7   2  -23.30   10.90
  10  -7  -2  -10.00   12.90
  10  -7  -2   18.00   12.80
  10   7  -2   17.30   11.30
 -10   7   2   -7.40   13.50
  -9  -7   2  -10.10    8.70
   9  -7  -2    5.50    9.80
   9  -7  -2   22.20   14.80
   9  -7  -2    0.20   11.10
  -9  -7   2   12.20   14.30
  -9  -7   2    0.90    8.70
  -9   7   2    5.70    7.70
  -9   7   2   -9.10   10.50
   9   7  -2  -12.00    8.40
  -8  -7   2   45.40   12.40
   8  -7  -2   35.30   13.10
   8  -7  -2   42.30   11.00
  -8  -7   2   56.39    8.30
   8  -7  -2   38.70    9.70
   8  -7  -2   36.80   10.10
  -8  -7   2   44.00    7.70
  -8   7   2   46.50   13.00
   8   7  -2   41.20    7.80
  -8   7   2   60.49   12.80
  -8   7   2   42.70    6.80
   8   7  -2   50.89    9.90
  -8   7   2   56.99   11.20
  -7  -7   2   45.20    6.90
   7  -7  -2   46.90    9.80
   7  -7  -2   49.70    9.20
   7  -7  -2   45.80   11.10
  -7  -7   2   47.30    9.70
  -7  -7   2   54.89    8.80
  -7  -7   2   49.60    8.80
   7  -7  -2   33.00    8.90
  -7   7   2   28.90   10.40
   7   7  -2   57.59    8.50
  -7   7   2   51.49    5.60
  -7   7   2   71.39   11.90
   7   7  -2   47.80    6.20
  -7   7   2   42.20   10.10
  -7   7   2   69.59   11.30
   6  -7  -2   50.69    9.80
  -6  -7   2   35.50    5.20
  -6  -7   2   36.20    7.50
  -6  -7   2   45.50    7.70
   6  -7  -2   47.50    8.60
   6  -7  -2   41.90    8.50
  -6  -7   2   45.70    5.30
   6  -7  -2   41.50    7.50
  -6   7   2   48.30    9.10
   6   7  -2   42.00    6.30
   6   7  -2   33.60    5.30
  -6   7   2   39.80    8.80
  -6   7   2   27.80    7.90
  -6   7   2   40.50    7.10
  -5  -7   2  137.69   11.50
   5  -7  -2  134.39   11.10
   5  -7  -2  150.18   10.10
  -5  -7   2  154.58    7.50
   5  -7  -2  149.69   11.60
  -5  -7   2  154.38   10.00
   5  -7  -2  153.08   12.10
  -5  -7   2  132.19    7.70
  -5   7   2  144.49   11.90
  -5   7   2  153.78   12.70
  -5   7   2  150.18   11.50
   5   7  -2  132.49   10.70
   5   7  -2  134.29    8.00
   5   7  -2  155.28   11.00
  -5   7   2  157.88   13.20
   4  -7  -2    4.50    4.20
  -4  -7   2    1.60    2.80
  -4  -7   2   -1.50    2.40
   4  -7  -2   -2.70    3.60
   4  -7  -2    3.90    4.30
  -4  -7   2    0.90    5.90
  -4  -7   2   -2.00    3.40
   4  -7  -2    0.40    4.30
  -4  -7   2   -0.20    2.60
  -4   7   2   -0.20    4.70
   4   7  -2    2.50    3.00
   4   7  -2    0.50    3.50
  -4   7   2    1.70    4.80
  -4   7   2    1.80    3.80
   4   7  -2   -0.80    3.10
   3  -7  -2  377.26   13.90
   3  -7  -2  356.76   11.70
   3  -7  -2  366.16   12.30
  -3  -7   2  361.56    9.40
  -3  -7   2  375.06   13.00
  -3  -7   2  360.36    9.30
  -3  -7   2  370.06   10.40
  -3  -7   2  372.96   13.40
   3  -7  -2  369.66   13.00
  -3   7   2  372.56   12.90
  -3   7   2  362.16    7.80
  -3   7   2  367.46   11.80
   3   7  -2  360.46    9.80
   3   7  -2  368.16    9.70
  -3   7   2  382.86   12.30
   3   7  -2  368.16   12.60
  -3   7   2  377.46   14.20
   3   7  -2  371.06   10.00
  -3   7   2  357.86   12.80
  -2  -7   2  277.37   12.50
  -2  -7   2  272.17   11.50
   2  -7  -2  270.77   11.20
  -2  -7   2  256.37   10.10
  -2  -7   2  260.37    7.00
  -2  -7   2  266.97    8.10
   2  -7  -2  270.87   12.60
  -2  -7   2  260.27    8.30
   2  -7  -2  263.67   10.20
   2  -7  -2  275.47    9.90
   2   7  -2  294.57   12.70
  -2   7   2  292.17   12.50
  -2   7   2  286.97   12.70
  -2   7   2  285.07    7.80
  -2   7   2  281.47   15.00
  -2   7   2  297.57   11.80
   2   7  -2  251.57   10.90
  -2   7   2  291.87   12.30
   2   7  -2  273.97    9.30
   2   7  -2  272.57    9.20
  -1  -7   2  160.98    6.00
   1  -7  -2  168.98    5.70
  -1  -7   2  138.09    4.80
  -1  -7   2  159.98    8.30
  -1  -7   2  168.58    8.00
   1  -7  -2  170.78    7.50
  -1  -7   2  159.78    5.70
  -1  -7   2  161.98    7.80
   1  -7  -2  158.78    7.70
   1  -7  -2  166.98    5.90
   1  -7  -2  164.38    5.80
   1  -7  -2  163.08    8.40
  -1   7   2  158.68    5.50
  -1   7   2  158.38    7.70
   1   7  -2  158.58    8.40
   1   7  -2  171.68    8.30
   1   7  -2  166.28    7.90
  -1   7   2  168.08    6.50
  -1   7   2  162.68    7.90
   1   7  -2  175.98    6.50
   0  -7   2   83.59    6.90
   0  -7  -2   80.79    6.50
   0  -7   2   74.39    5.00
   0  -7  -2   75.69    5.70
   0  -7   2   75.69    6.60
   0  -7  -2   76.39    3.00
   0  -7   2   87.99    4.00
   0  -7   2   78.49    5.00
   0  -7  -2   75.29    4.40
   0  -7  -2   79.79    5.50
   0  -7  -2   77.19    4.90
   0   7  -2   87.99    5.70
   0   7  -2   77.99    5.10
   0   7  -2   69.39    7.10
   0   7  -2   76.79    6.50
   0   7   2   87.89    4.10
   0   7  -2   78.39    3.80
   0   7   2   78.49    6.20
   0   7  -2   85.09    5.70
   0   7   2   72.49    5.70
   1  -7   2 1017.30   21.80
  -1  -7  -2 1007.20   22.60
   1  -7   2 1034.50   24.40
  -1  -7  -2 1013.20   22.90
  -1  -7  -2 1041.20   23.10
   1  -7   2 1007.30   23.00
  -1  -7  -2  969.50   23.30
   1  -7   2 1016.80   25.70
   1  -7   2  991.70   22.50
  -1   7  -2 1019.00   25.50
  -1   7  -2 1012.50   24.00
  -1   7  -2 1001.00   23.20
   1   7   2 1067.89   24.50
  -1   7  -2 1030.10   23.90
  -1   7  -2  996.00   26.60
  -1   7  -2 1034.50   22.10
  -2  -7  -2  450.25   13.70
  -2  -7  -2  465.35   13.80
   2  -7   2  452.05   14.20
   2  -7   2  470.75   13.60
  -2  -7  -2  465.15   13.60
   2  -7   2  473.45   16.30
   2  -7   2  467.85   13.60
  -2   7  -2  469.45   13.70
  -2   7  -2  467.15   14.10
  -2   7  -2  466.15   16.00
  -2   7  -2  464.05   14.70
  -2   7  -2  460.75   13.30
   3  -7   2   26.20    5.90
   3  -7   2   35.40    5.80
   3  -7   2   34.20    4.90
  -3  -7  -2   30.80    4.80
   3  -7   2   31.60    5.00
  -3  -7  -2   27.10    4.60
  -3   7  -2   28.60    6.30
   3   7   2   34.80    4.30
   3   7   2   35.40    3.60
  -3   7  -2   39.80    5.70
  -3   7  -2   38.80    6.70
  -3   7  -2   34.80    5.00
  -3   7  -2   30.90    5.30
  -4  -7  -2  104.79    9.30
  -4  -7  -2  108.19    5.10
   4  -7   2  106.79   11.10
  -4  -7  -2   96.59    5.50
   4  -7   2  108.19   10.00
   4  -7   2   98.49    8.80
  -4   7  -2  114.09   12.00
   4   7   2  100.69    7.00
  -4   7  -2  109.89   10.50
  -4   7  -2  108.29   10.80
  -4   7  -2   85.49    9.50
   4   7   2  102.79    6.00
  -4   7  -2   90.19    9.60
  -5  -7  -2   35.70    6.90
  -5  -7  -2   50.99    5.50
  -5  -7  -2   39.70    6.20
  -5  -7  -2   36.40    4.70
   5  -7   2   38.90    7.00
   5  -7   2   38.70    8.20
   5  -7   2   41.20    8.50
   5   7   2   40.70    4.90
  -5   7  -2   50.39    7.60
  -5   7  -2   34.80    6.90
  -5   7  -2   46.10    8.60
   5   7   2   46.40    5.70
  -5   7  -2   46.40    8.30
  -5   7  -2   47.30    9.70
   6  -7   2  147.29   15.80
  -6  -7  -2  142.19    9.20
  -6  -7  -2  124.19   10.90
   6  -7   2  129.29   15.10
   6  -7   2  178.08   30.40
  -6  -7  -2  115.59    9.50
  -6   7  -2  178.48   18.80
   6   7   2  115.49   12.90
   6   7   2  139.89   10.30
  -6   7  -2  202.98   21.10
  -6   7  -2  160.48   19.40
   7  -7   2  122.49   14.40
  -7  -7  -2  129.19   10.30
   7  -7   2  105.09   11.90
  -7  -7  -2  104.69    7.30
  -7  -7  -2  117.19   11.60
   7  -7   2  121.59   15.10
  -7   7  -2  108.89   15.20
   7   7   2  125.19   13.50
  -7   7  -2  123.79   15.50
  -7   7  -2  117.89   12.60
  -7   7  -2   99.69   13.20
   7   7   2  105.19    9.90
   8  -7   2    1.50   13.30
   8  -7   2   -6.30    9.50
  -8  -7  -2    3.60   12.90
  -8  -7  -2    7.10    6.90
  -8  -7  -2    1.00    8.30
   8  -7   2    2.30   11.20
  -8   7  -2   17.30   11.20
  -8   7  -2    8.90   13.60
   8   7   2   -6.60    7.30
  -8   7  -2   15.30   11.50
   9  -7   2   16.60   16.60
   9  -7   2  -13.70   12.10
  -9  -7  -2    7.50    9.80
  -9   7  -2   -7.30   15.20
   9   7   2   18.70   11.70
  -9   7  -2  -28.90   12.20
  10  -8  -2   18.20   15.80
 -10  -8   2   19.40   11.80
  10  -8  -2    7.70   13.50
 -10   8   2   15.70   15.50
  -9  -8   2  -33.20   14.00
   9  -8  -2   27.90   13.60
  -9  -8   2   -4.90    8.50
   9  -8  -2   -5.70   10.60
  -9  -8   2   -9.70    9.10
  -9   8   2   -7.80   11.90
  -9   8   2    5.20    7.80
   9   8  -2    9.10    9.00
  -8  -8   2   27.00    7.20
   8  -8  -2   40.50   11.70
   8  -8  -2   29.40    9.70
  -8  -8   2   34.00    7.90
  -8  -8   2   31.40   12.80
  -8  -8   2   25.80    9.40
   8  -8  -2   19.20    9.20
   8  -8  -2   20.40   13.30
   8   8  -2   29.30    9.30
  -8   8   2   26.80    6.10
  -8   8   2   39.50   10.40
   8   8  -2   24.20    7.30
  -8   8   2   38.10   13.40
  -8   8   2    9.10   10.90
  -8   8   2   33.70   10.60
   7  -8  -2   28.40    9.00
   7  -8  -2   23.70   11.10
   7  -8  -2   19.30    9.40
  -7  -8   2    9.00    5.80
   7  -8  -2   12.70    7.60
  -7  -8   2    9.50    8.20
  -7  -8   2   13.30    9.00
  -7  -8   2   25.70    5.60
  -7   8   2   21.90    8.20
  -7   8   2   19.30   10.80
  -7   8   2   22.00    4.60
  -7   8   2    7.00    9.40
   7   8  -2   23.10    7.40
   7   8  -2    6.10    5.10
  -7   8   2   21.50    9.10
   6  -8  -2   35.10    8.40
   6  -8  -2   25.10    9.30
  -6  -8   2   33.50    7.60
   6  -8  -2   35.20    6.90
  -6  -8   2   36.80    5.00
   6  -8  -2   28.30    7.80
  -6  -8   2   40.20    5.00
  -6  -8   2   30.80    7.00
   6   8  -2   34.80    6.70
  -6   8   2   34.80    9.90
  -6   8   2   25.60    9.20
   6   8  -2   23.20    4.70
  -6   8   2   33.80    7.20
  -6   8   2   32.90    8.80
  -5  -8   2    3.30    5.80
  -5  -8   2    4.90    4.90
   5  -8  -2   -0.10    5.70
   5  -8  -2   -3.00    5.40
  -5  -8   2    2.00    3.20
  -5  -8   2    4.90    3.50
  -5  -8   2    2.40    6.00
   5  -8  -2    3.50    4.90
   5  -8  -2   -2.00    4.90
   5   8  -2    3.10    3.50
  -5   8   2    2.70    6.80
  -5   8   2    6.10    6.10
  -5   8   2    6.60    6.50
  -5   8   2    4.40    4.80
   5   8  -2    3.20    4.90
   4  -8  -2  238.08   10.70
   4  -8  -2  254.27   12.90
  -4  -8   2  233.38    9.70
   4  -8  -2  242.18   12.30
  -4  -8   2  242.68   12.10
  -4  -8   2  245.88   12.60
  -4  -8   2  232.18    8.00
  -4  -8   2  238.28    7.70
  -4  -8   2  239.98    7.90
   4  -8  -2  252.17   11.80
  -4   8   2  230.28   11.00
  -4   8   2  249.48   11.70
  -4   8   2  247.28   12.10
  -4   8   2  232.38   13.50
   4   8  -2  249.88   11.40
   4   8  -2  240.78    8.20
   4   8  -2  262.37    8.80
  -4   8   2  234.78    6.30
  -4   8   2  238.48   14.90
  -3  -8   2   40.60    4.90
  -3  -8   2   47.20    5.80
   3  -8  -2   46.90    6.20
  -3  -8   2   52.69    4.00
   3  -8  -2   53.79    7.10
  -3  -8   2   43.60    4.00
   3  -8  -2   45.20    5.80
  -3  -8   2   49.60    6.00
   3  -8  -2   59.09    7.00
  -3   8   2   52.59    6.30
   3   8  -2   53.39    5.10
  -3   8   2   51.99    5.60
   3   8  -2   43.30    4.90
  -3   8   2   48.20    2.80
  -3   8   2   41.40    5.80
   3   8  -2   41.90    4.50
   3   8  -2   41.40    5.10
  -3   8   2   52.19    6.10
  -3   8   2   47.50    7.00
  -2  -8   2   69.79    3.50
   2  -8  -2   62.49    7.80
  -2  -8   2   72.39    5.90
   2  -8  -2   71.09    5.90
  -2  -8   2   83.59    7.20
  -2  -8   2   67.99    4.10
   2  -8  -2   68.69    6.70
  -2  -8   2   59.79    7.50
   2  -8  -2   82.19    5.60
  -2  -8   2   68.29    4.40
  -2   8   2   65.79    3.70
  -2   8   2   73.29    7.00
   2   8  -2   69.29    6.80
  -2   8   2   71.39    5.60
   2   8  -2   73.49    4.50
  -2   8   2   83.89    6.20
  -2   8   2   70.49    8.50
  -2   8   2   78.39    6.80
   2   8  -2   68.09    4.80
   2   8  -2   74.69    6.20
  -1  -8   2  442.26   13.70
   1  -8  -2  428.56   11.00
  -1  -8   2  417.96    9.50
   1  -8  -2  409.86   14.80
   1  -8  -2  433.46   10.90
  -1  -8   2  425.36   10.80
   1  -8  -2  419.06   10.90
   1  -8  -2  423.46   13.50
  -1  -8   2  434.46   14.60
   1  -8  -2  434.86   13.70
  -1  -8   2  429.26   14.50
  -1  -8   2  412.96   11.10
  -1   8   2  413.86   13.20
   1   8  -2  396.16   12.30
  -1   8   2  438.66   10.60
  -1   8   2  433.06   13.00
   1   8  -2  421.76   12.90
   1   8  -2  439.66   13.70
   1   8  -2  435.86   11.20
  -1   8   2  449.36   11.20
   1   8  -2  436.06   14.10
   0  -8   2  342.17   10.80
   0  -8  -2  331.87   11.90
   0  -8   2  361.96   10.50
   0  -8  -2  342.07   12.00
   0  -8  -2  344.57   13.20
   0  -8   2  344.27   13.10
   0  -8   2  351.76    9.30
   0  -8  -2  366.16   10.90
   0  -8   2  342.67   14.00
   0   8  -2  349.07    8.80
   0   8  -2  355.76   11.30
   0   8   2  348.67   11.50
   0   8   2  352.56    8.50
   0   8   2  329.37    8.50
   0   8  -2  331.37   12.80
   0   8  -2  352.46   10.50
   0   8  -2  338.57   12.50
   0   8   2  352.06   11.50
   0   8  -2  341.17   10.00
   1  -8   2  650.43   19.60
   1  -8   2  650.33   16.20
  -1  -8  -2  646.44   16.60
  -1  -8  -2  639.04   17.40
   1  -8   2  655.33   16.80
   1  -8   2  669.93   18.40
  -1  -8  -2  656.73   17.20
   1  -8   2  665.93   15.80
  -1  -8  -2  642.44   16.60
  -1   8  -2  657.53   15.40
  -1   8  -2  644.24   19.20
   1   8   2  643.84   16.90
  -1   8  -2  649.43   16.30
  -1   8  -2  671.63   16.70
  -1   8  -2  659.83   16.50
  -1   8  -2  653.13   18.30
  -2  -8  -2   49.80    6.50
   2  -8   2   39.40    6.20
   2  -8   2   43.80    5.70
  -2  -8  -2   51.09    5.60
   2  -8   2   39.60    4.90
   2  -8   2   49.00    5.80
  -2  -8  -2   42.60    5.60
  -2  -8  -2   37.70    5.30
  -2   8  -2   47.30    6.30
  -2   8  -2   58.29    7.00
  -2   8  -2   50.59    6.00
  -2   8  -2   44.90    7.20
  -2   8  -2   39.10    5.00
   3  -8   2   66.29    7.20
   3  -8   2   64.39    7.60
   3  -8   2   68.19    7.30
  -3  -8  -2   54.49    5.80
  -3  -8  -2   58.39    7.50
   3  -8   2   77.09    9.30
  -3   8  -2   79.69    8.40
  -3   8  -2   60.19    8.00
  -3   8  -2   56.69    8.30
  -3   8  -2   58.99    7.60
  -3   8  -2   57.49    6.20
  -4  -8  -2   33.00    4.50
   4  -8   2   44.20    7.70
  -4  -8  -2   37.00    6.60
   4  -8   2   33.70    6.20
   4  -8   2   44.70    8.60
  -4  -8  -2   38.70    6.90
   4   8   2   27.20    4.30
  -4   8  -2   18.30    7.50
  -4   8  -2   40.60    7.40
  -4   8  -2   40.40    6.10
  -4   8  -2   38.70    6.30
   4   8   2   29.00    4.20
   5  -8   2    4.60    6.90
  -5  -8  -2    0.30    5.90
   5  -8   2    0.40    7.00
   5  -8   2    9.10    7.50
  -5  -8  -2    7.40    3.70
  -5  -8  -2   -1.30    6.50
  -5  -8  -2    9.80    4.80
   5   8   2    2.40    3.40
  -5   8  -2    1.60    6.10
  -5   8  -2    8.90    5.90
  -5   8  -2   17.10    7.80
  -5   8  -2    0.30    7.40
  -5   8  -2    2.10    8.60
   5   8   2    1.70    4.80
  -6  -8  -2    1.60    3.70
  -6  -8  -2    3.80    4.90
   6  -8   2    0.00    9.90
   6  -8   2    5.10    9.80
  -6  -8  -2    0.20    5.00
   6  -8   2    7.60    7.30
  -6   8  -2    2.40    8.90
  -6   8  -2    6.40   10.30
   6   8   2    3.10    6.20
  -6   8  -2    8.30    6.70
   6   8   2    8.50    4.70
  -6   8  -2    9.60    9.80
  -6   8  -2    8.10    7.90
   7  -8   2   36.50   10.00
   7  -8   2   45.00   13.90
  -7  -8  -2   40.70    7.40
   7  -8   2   62.49   15.20
  -7   8  -2   32.30   12.10
  -7   8  -2   42.50   11.50
   7   8   2   51.19    9.10
  -7   8  -2   30.60    9.00
   7   8   2   34.80    7.00
  -7   8  -2   37.50   13.90
   8  -8   2    9.50   10.20
  -8  -8  -2    8.90    8.40
  -8  -8  -2   16.70   13.80
   8  -8   2   -3.40   14.10
   8  -8   2   25.80   16.50
  -8   8  -2   22.90   14.50
   8   8   2   10.00    7.20
  -8   8  -2    3.90   11.80
  -8   8  -2   -1.60    9.40
   9  -8   2  -21.50   12.10
   9  -8   2    6.10   17.80
  -9  -8  -2  -11.20   10.00
  -9   8  -2  -23.10   13.70
  -9   8  -2   27.10   11.80
 -10  -9   2  -22.30   10.70
  10  -9  -2    6.00   16.10
 -10   9   2    4.50   15.50
   9  -9  -2   10.40   13.20
   9  -9  -2    2.90   11.60
   9  -9  -2    6.60   10.60
  -9  -9   2  -12.20   14.80
  -9  -9   2  -11.60    8.60
  -9   9   2  -17.50   11.60
   9   9  -2    7.30    7.90
  -8  -9   2    4.20    7.30
   8  -9  -2   13.70   11.20
   8  -9  -2    2.70    9.30
  -8  -9   2    0.90    6.00
   8  -9  -2    0.00    9.40
   8  -9  -2   -2.10   13.80
  -8  -9   2  -17.40   11.80
   8   9  -2   -5.60    6.50
  -8   9   2   -7.10    9.70
  -8   9   2   -5.70   12.60
  -8   9   2   -7.90    5.30
   7  -9  -2   -4.30   10.90
  -7  -9   2    5.90    8.90
  -7  -9   2    4.20    4.90
   7  -9  -2    6.70    7.20
  -7  -9   2   12.80    5.60
   7  -9  -2   13.10    9.10
   7  -9  -2   -2.20    8.70
  -7   9   2   -4.40    9.00
   7   9  -2   -2.10    6.90
  -7   9   2   16.60   10.00
  -7   9   2   -0.10    3.80
  -7   9   2   12.30    8.10
  -7   9   2   -7.40   10.90
   7   9  -2    5.40    5.00
  -6  -9   2   40.20    5.40
  -6  -9   2   39.70    9.40
   6  -9  -2   22.70    8.40
   6  -9  -2   56.39   12.40
  -6  -9   2   32.70    5.80
   6  -9  -2   43.40   11.00
   6  -9  -2   43.60   11.20
  -6  -9   2   23.60    8.30
  -6   9   2   26.50    9.40
  -6   9   2   35.70   12.40
   6   9  -2   31.00    6.20
  -6   9   2   42.60   10.30
  -6   9   2   38.60    9.10
   6   9  -2   26.20    7.90
  -6   9   2   36.20   11.20
  -5  -9   2   42.10    5.40
  -5  -9   2   39.90    6.30
   5  -9  -2   32.30    7.40
   5  -9  -2   45.70    8.20
  -5  -9   2   40.50    4.50
   5  -9  -2   46.80    7.80
  -5  -9   2   35.90    8.20
  -5  -9   2   38.60    7.80
   5  -9  -2   33.80    7.50
  -5   9   2   38.60    3.90
  -5   9   2   45.80    8.00
   5   9  -2   31.20    6.90
  -5   9   2   49.70    9.30
  -5   9   2   39.40    6.60
   5   9  -2   33.60    7.20
  -5   9   2   46.50    8.20
   5   9  -2   52.19    5.60
  -5   9   2   28.80    6.30
   4  -9  -2    6.60    5.50
  -4  -9   2    1.60    5.90
   4  -9  -2   -0.10    6.10
   4  -9  -2    2.30    4.40
  -4  -9   2    2.70    3.50
  -4  -9   2    7.30    5.40
   4  -9  -2   -4.60    6.10
  -4  -9   2    3.00    3.40
  -4  -9   2    8.90    2.90
   4   9  -2    7.00    3.80
  -4   9   2    0.40    4.50
  -4   9   2    3.60    1.80
   4   9  -2   14.80    5.70
  -4   9   2    7.10    6.00
  -4   9   2    2.60    6.90
  -4   9   2    4.80    5.50
  -4   9   2    7.40    5.00
   4   9  -2    4.60    3.30
  -3  -9   2   73.19    8.30
   3  -9  -2   71.49    8.90
   3  -9  -2   70.09    6.70
  -3  -9   2   56.29    6.00
  -3  -9   2   72.49    9.20
   3  -9  -2   74.79    7.40
   3  -9  -2   65.79    7.90
  -3  -9   2   55.99    4.40
  -3  -9   2   56.79    4.10
  -3   9   2   68.59    6.70
  -3   9   2   60.99    7.70
  -3   9   2   60.49    7.90
  -3   9   2   65.89    7.20
  -3   9   2   71.49    8.50
  -3   9   2   66.09    3.60
   3   9  -2   63.99    6.10
   3   9  -2   68.59    5.10
   3   9  -2   74.39    7.80
   2  -9  -2  302.37   13.00
  -2  -9   2  311.07    8.00
  -2  -9   2  312.97   12.40
   2  -9  -2  298.97    9.90
  -2  -9   2  297.97    7.60
  -2  -9   2  305.37   11.10
   2  -9  -2  290.17   11.70
  -2  -9   2  287.97    8.10
   2  -9  -2  300.47   10.00
  -2  -9   2  288.47   14.80
  -2   9   2  308.27   10.10
  -2   9   2  304.87   11.60
   2   9  -2  303.57    8.70
  -2   9   2  300.27   10.40
  -2   9   2  311.97   12.00
   2   9  -2  309.27   11.80
  -2   9   2  296.57    8.00
   2   9  -2  307.87   11.30
  -1  -9   2   39.50    4.60
  -1  -9   2   38.80    3.20
   1  -9  -2   50.79    6.80
  -1  -9   2   45.20    4.10
  -1  -9   2   40.50    4.90
  -1  -9   2   45.20    5.90
   1  -9  -2   55.99    6.60
   1  -9  -2   44.00    5.10
   1  -9  -2   43.20    4.10
   1  -9  -2   42.80    4.30
   1  -9  -2   50.19    4.80
  -1  -9   2   54.09    6.50
  -1   9   2   45.80    6.30
  -1   9   2   48.60    5.10
  -1   9   2   41.70    4.10
   1   9  -2   48.60    5.00
   1   9  -2   47.40    5.10
   1   9  -2   55.89    6.40
   1   9  -2   52.19    6.40
  -1   9   2   49.70    6.50
   1   9  -2   36.40    4.80
   0  -9   2  106.59    4.90
   0  -9  -2  113.29    6.40
   0  -9  -2   95.59    6.70
   0  -9   2  104.59    8.50
   0  -9  -2   99.59    7.50
   0  -9   2  100.89    5.70
   0  -9   2  101.29    6.00
   0  -9  -2  104.09    8.10
   0  -9   2   99.19    8.20
   0   9  -2   95.29    4.80
   0   9  -2   99.99    8.60
   0   9  -2   98.09    6.70
   0   9  -2   97.79    6.40
   0   9  -2   96.29    5.70
   0   9   2   97.59    4.60
   0   9  -2  109.29    8.10
   0   9   2  104.89    7.20
   0   9   2   95.49    7.40
  -1  -9  -2  148.99    8.90
   1  -9   2  150.18    7.60
   1  -9   2  143.19    8.20
   1  -9   2  146.49   10.00
   1  -9   2  149.49    6.90
  -1  -9  -2  146.19    7.60
  -1  -9  -2  155.28    8.00
   1  -9   2  151.28    9.60
  -1  -9  -2  146.49    8.30
  -1   9  -2  163.08   10.90
  -1   9  -2  153.98    8.40
  -1   9  -2  133.69    7.20
   1   9   2  151.28    8.60
  -1   9  -2  152.58    6.80
  -1   9  -2  144.19    9.30
  -1   9  -2  154.78    7.70
  -2  -9  -2  154.98    8.10
   2  -9   2  152.88    8.30
  -2  -9  -2  143.39    8.90
  -2  -9  -2  146.59    8.30
   2  -9   2  136.59   10.80
  -2  -9  -2  155.28    9.50
   2  -9   2  164.68    8.40
   2  -9   2  147.99    9.20
  -2   9  -2  145.69   11.30
  -2   9  -2  142.79    8.30
  -2   9  -2  138.19    9.50
  -2   9  -2  154.58    9.70
  -2   9  -2  146.79    8.50
  -2   9  -2  161.18    8.00
   3  -9   2   24.60    5.20
   3  -9   2   30.30    6.30
   3  -9   2   27.50    7.30
  -3  -9  -2   25.30    4.90
  -3  -9  -2   29.90    5.70
   3  -9   2   23.20    5.30
  -3  -9  -2   25.60    5.20
  -3  -9  -2   28.60    5.40
  -3   9  -2   21.30    5.90
  -3   9  -2   32.20    6.50
  -3   9  -2   18.50    5.50
  -3   9  -2   31.60    6.80
  -3   9  -2   27.50    8.20
  -4  -9  -2    9.10    5.50
   4  -9   2    7.80    7.60
  -4  -9  -2    6.10    3.80
   4  -9   2   21.40    6.60
   4  -9   2    8.60    5.20
  -4  -9  -2    5.80    6.40
   4   9   2   10.60    2.70
  -4   9  -2    6.10    5.10
  -4   9  -2   10.30    6.90
  -4   9  -2   19.00    5.40
  -4   9  -2    8.80    6.40
   4   9   2   10.50    3.50
  -4   9  -2   14.10    8.10
  -5  -9  -2   28.60    5.40
  -5  -9  -2   16.70    7.30
   5  -9   2   34.60    9.80
  -5  -9  -2   29.30    4.40
  -5  -9  -2   18.10    7.90
   5  -9   2   17.00    8.80
   5  -9   2   31.40    7.10
  -5   9  -2   32.70   10.20
   5   9   2   26.40    6.10
  -5   9  -2   34.90    8.70
  -5   9  -2   32.90    8.70
  -5   9  -2   16.90   10.30
  -5   9  -2   16.60    9.80
   6  -9   2    6.60    7.90
   6  -9   2    0.50    9.90
   6  -9   2   15.00   11.10
  -6  -9  -2   10.00    7.30
  -6  -9  -2    8.20    4.70
  -6  -9  -2   -0.20    8.30
  -6  -9  -2   -0.80    5.40
  -6  -9  -2    4.40    3.80
  -6   9  -2   18.30    9.70
   6   9   2    9.00    6.60
  -6   9  -2    2.90    7.50
  -6   9  -2   11.30    8.20
  -6   9  -2   -6.50    9.10
  -6   9  -2   17.90   11.30
   7  -9   2   31.50   13.60
   7  -9   2   31.20   12.70
   7  -9   2   16.60    9.30
  -7  -9  -2   32.60    6.10
  -7   9  -2   12.40    9.90
  -7   9  -2   56.39   13.60
   7   9   2   29.70    8.60
  -7   9  -2   39.30   10.80
  -7   9  -2   38.80    9.60
   7   9   2   31.90    5.90
   8  -9   2   29.90   11.70
   8  -9   2   22.20   16.60
  -8  -9  -2   14.10    8.30
  -8   9  -2   25.00   11.00
   8   9   2    1.30    6.90
   8   9   2   -5.00   10.70
  -8   9  -2    3.50   12.40
   9  -9   2    5.50   13.40
  -9  -9  -2   -4.80    9.80
   9  -9   2   15.40   19.60
  -9   9  -2    2.10   15.20
  -9   9  -2   -6.10   12.70
   9 -10  -2   32.10   14.30
  -9 -10   2   28.70   16.80
  -9 -10   2   -0.30    8.70
   9 -10  -2   -3.40   11.90
   9 -10  -2   -7.80   13.20
  -9  10   2   17.10   12.20
  -9  10   2    9.60   13.60
  -8 -10   2   17.10   13.00
   8 -10  -2   18.40   15.10
   8 -10  -2   21.10   12.70
  -8 -10   2   20.00    7.20
   8 -10  -2   18.40   10.50
   8 -10  -2   16.60    9.80
  -8 -10   2    8.00    5.90
  -8  10   2   18.20   10.60
  -8  10   2   24.10    5.80
  -8  10   2   21.00   13.10
  -8  10   2   35.70    9.70
  -7 -10   2   11.90    9.50
   7 -10  -2    5.40   12.40
  -7 -10   2   11.80    5.80
   7 -10  -2   25.00   10.70
   7 -10  -2   -7.30    7.30
   7 -10  -2    9.40    9.70
  -7 -10   2    4.90    4.80
  -7 -10   2    0.10    9.80
  -7  10   2  -15.80   11.60
  -7  10   2   19.60    9.40
  -7  10   2   35.90   13.30
  -7  10   2   11.30    9.80
   7  10  -2   -0.10    5.60
   7  10  -2    0.40    7.30
   6 -10  -2   52.49    9.70
   6 -10  -2   34.90    9.90
  -6 -10   2   26.40    7.60
   6 -10  -2   39.20    7.60
   6 -10  -2   51.39   10.30
  -6 -10   2   41.00    5.00
  -6 -10   2   37.30    4.80
  -6 -10   2   21.40    8.70
  -6  10   2   34.00    8.90
  -6  10   2   27.80    8.00
  -6  10   2   44.90   12.20
  -6  10   2   41.70    8.30
   6  10  -2   34.70    6.60
  -5 -10   2   20.00    4.00
   5 -10  -2   18.60    6.90
  -5 -10   2   34.30    8.60
   5 -10  -2   29.20    6.50
  -5 -10   2   22.20    4.00
  -5 -10   2   22.10    3.70
  -5 -10   2   32.20    8.50
   5 -10  -2   23.80    8.20
  -5 -10   2   23.60    6.10
   5 -10  -2   12.90    7.40
  -5  10   2   23.60    6.60
  -5  10   2   26.30    2.80
  -5  10   2   30.30    9.80
   5  10  -2   36.20    5.00
  -5  10   2   29.90    6.70
   5  10  -2   28.40    4.80
   5  10  -2   11.60    6.20
  -5  10   2   19.30    7.80
  -5  10   2   27.10    7.60
   4 -10  -2   28.50    6.70
  -4 -10   2   30.80    7.60
   4 -10  -2   32.60    7.70
  -4 -10   2   25.90    4.20
  -4 -10   2   39.10    4.20
   4 -10  -2   31.70    6.80
   4 -10  -2   41.30    6.00
  -4 -10   2   14.00    6.00
  -4  10   2   36.50    6.00
  -4  10   2   30.00    6.90
  -4  10   2   29.10    7.00
   4  10  -2   30.40    6.00
  -4  10   2   24.40    5.60
  -4  10   2   32.40    3.30
   4  10  -2   33.80    4.20
  -4  10   2   33.40    8.90
   3 -10  -2   27.80    7.30
  -3 -10   2   35.80    5.40
   3 -10  -2   34.90    5.50
  -3 -10   2   36.80    4.40
  -3 -10   2   36.50    7.40
   3 -10  -2   31.80    5.30
  -3 -10   2   41.90    7.10
   3 -10  -2   47.40    6.70
   3  10  -2   27.60    5.80
  -3  10   2   35.50    8.20
  -3  10   2   27.90    6.00
  -3  10   2   35.50    5.80
   3  10  -2   35.10    5.60
   3  10  -2   37.80    4.40
  -3  10   2   29.10    3.90
   3  10  -2   33.30    4.70
  -3  10   2   45.10    6.50
  -2 -10   2   24.80    6.30
  -2 -10   2   16.60    2.60
   2 -10  -2   23.60    5.80
   2 -10  -2   16.30    3.50
  -2 -10   2   15.50    2.40
   2 -10  -2   16.60    4.50
  -2 -10   2   15.20    4.50
  -2 -10   2   13.50    5.10
   2 -10  -2   23.80    4.00
  -2  10   2   14.90    2.60
  -2  10   2   18.70    3.90
   2  10  -2   19.20    4.90
  -2  10   2   15.70    4.30
   2  10  -2   10.90    4.30
   2  10  -2   15.00    4.70
  -2  10   2   12.80    4.80
   2  10  -2   18.90    3.40
  -2  10   2   17.30    5.00
  -1 -10   2  157.68    5.70
   1 -10  -2  179.88   10.70
  -1 -10   2  174.58    6.30
   1 -10  -2  163.68    7.40
  -1 -10   2  179.98   10.90
  -1 -10   2  170.48    6.60
   1 -10  -2  146.79    8.70
  -1 -10   2  178.48    9.80
   1 -10  -2  184.58   10.10
   1 -10  -2  168.48    6.50
   1 -10  -2  167.38    6.30
  -1 -10   2  165.78    9.80
  -1  10   2  174.88    9.10
   1  10  -2  172.78    7.30
  -1  10   2  175.28    9.50
   1  10  -2  164.18    7.10
   1  10  -2  164.68   10.20
  -1  10   2  148.19    8.10
   1  10  -2  160.88    8.90
  -1  10   2  173.68    6.90
   1  10  -2  165.48   10.10
  -1  10   2  165.28    7.30
   0 -10   2    0.50    4.20
   0 -10  -2    3.80    4.00
   0 -10  -2    3.00    3.40
   0 -10   2    0.20    2.90
   0 -10  -2    2.50    3.90
   0 -10   2    3.30    3.20
   0 -10   2    7.20    2.60
   0 -10   2    7.00    4.40
   0 -10  -2    1.10    3.00
   0  10  -2    1.80    3.30
   0  10  -2    2.20    2.60
   0  10   2    1.40    3.70
   0  10   2    0.90    2.80
   0  10   2    5.80    3.90
   0  10   2    5.40    2.20
   0  10  -2    3.10    2.90
   0  10  -2    4.30    4.90
   0  10  -2    0.60    4.00
   0  10  -2    7.60    3.60
  -1 -10  -2   29.90    5.30
   1 -10   2   27.90    4.20
  -1 -10  -2   28.00    4.60
   1 -10   2   25.70    4.70
  -1 -10  -2   30.50    5.50
   1 -10   2   36.50    4.40
   1 -10   2   29.90    6.20
   1 -10   2   26.70    5.50
  -1 -10  -2   38.00    4.80
  -1  10  -2   30.50    4.40
   1  10   2   29.20    5.00
  -1  10  -2   28.90    5.60
  -1  10  -2   25.00    8.40
  -1  10  -2   33.30    4.20
  -1  10  -2   31.90    4.70
  -1  10  -2   25.40    6.50
  -2 -10  -2   37.00    6.00
   2 -10   2   50.19    6.30
  -2 -10  -2   44.30    5.40
   2 -10   2   45.30    5.70
   2 -10   2   39.30    7.00
  -2 -10  -2   47.40    5.80
   2 -10   2   45.10    5.60
   2 -10   2   43.10    6.70
  -2 -10  -2   35.50    6.80
  -2  10  -2   36.80    7.90
  -2  10  -2   49.30    6.30
  -2  10  -2   45.90    5.40
  -2  10  -2   54.49    6.40
  -2  10  -2   42.40    6.80
  -2  10  -2   63.29    7.90
   3 -10   2  149.69   10.10
  -3 -10  -2  141.89    9.40
   3 -10   2  138.29   11.10
   3 -10   2  125.89    9.70
  -3 -10  -2  118.89   10.70
  -3 -10  -2  115.59    8.40
  -3 -10  -2  129.69   11.10
   3 -10   2  139.69   13.00
  -3  10  -2  148.69   11.20
  -3  10  -2  128.39   11.30
  -3  10  -2  139.89    9.70
  -3  10  -2  148.99   13.70
  -3  10  -2  129.79   10.30
   4 -10   2   45.80    8.30
  -4 -10  -2   34.00    5.20
   4 -10   2   35.60    6.40
  -4 -10  -2   27.50    6.00
   4 -10   2   51.39   10.50
  -4 -10  -2   43.20    7.70
   4 -10   2   41.40    7.20
  -4 -10  -2   38.50    7.70
  -4  10  -2   30.60    8.30
  -4  10  -2   31.20    7.20
  -4  10  -2   58.49   10.70
  -4  10  -2   47.50    8.50
  -4  10  -2   34.10    6.70
  -5 -10  -2   39.60    9.30
  -5 -10  -2   30.70    8.50
   5 -10   2   32.90    7.40
   5 -10   2   32.70    9.80
  -5 -10  -2   35.90    5.30
   5 -10   2   33.50   10.30
   5  10   2   46.10    5.40
  -5  10  -2   34.60    8.50
   5  10   2   25.70    6.50
  -5  10  -2   42.50    8.70
  -5  10  -2   44.10   11.20
  -5  10  -2   27.40    9.60
   6 -10   2   39.30   12.30
  -6 -10  -2   20.00    4.40
  -6 -10  -2   12.60    6.00
   6 -10   2   10.20   10.70
   6 -10   2   10.60    7.90
  -6 -10  -2    9.50    8.50
  -6 -10  -2    9.90    9.90
  -6  10  -2   11.20   11.30
  -6  10  -2   21.80   10.60
  -6  10  -2   19.10    8.20
  -6  10  -2   22.30    9.70
  -6  10  -2   39.70   10.90
   6  10   2   13.10    6.70
   7 -10   2   26.90   14.10
   7 -10   2   27.60    9.60
  -7 -10  -2   18.10    5.80
   7 -10   2   25.30   14.60
  -7 -10  -2    6.90   11.30
  -7 -10  -2   27.90    5.40
  -7  10  -2   27.40    9.50
  -7  10  -2   20.20   10.90
   7  10   2   44.40    8.70
  -7  10  -2   28.30   12.40
   8 -10   2   -7.10   15.10
  -8 -10  -2   -0.70    7.70
   8 -10   2    3.50   11.20
  -8  10  -2   -1.50   12.00
   8  10   2  -15.20   11.00
   9 -11  -2   -7.10   12.60
   9 -11  -2   13.70   12.80
   9 -11  -2    5.10   15.20
  -9 -11   2    3.00    8.70
  -9 -11   2    6.60   17.30
  -9  11   2   13.50   14.70
  -9  11   2   -2.40   13.30
  -8 -11   2   -1.30   14.00
  -8 -11   2    2.80    6.70
   8 -11  -2   17.20   11.00
   8 -11  -2    3.00   16.10
   8 -11  -2    4.80   13.40
   8 -11  -2    8.40   10.90
  -8  11   2    4.80    5.20
   8  11  -2   12.50    6.60
  -8  11   2    7.70   11.10
  -8  11   2   14.20   12.00
  -7 -11   2   -2.80    5.00
   7 -11  -2    7.20    9.60
   7 -11  -2  -12.70   10.10
  -7 -11   2   -6.30    5.10
   7 -11  -2    8.30   13.10
   7 -11  -2    3.00    7.40
  -7 -11   2   -1.90    8.90
  -7 -11   2    7.60    9.90
   7  11  -2    4.80    7.50
  -7  11   2   -2.90   11.90
  -7  11   2    1.90    8.10
  -7  11   2   -9.40    8.80
   7  11  -2    5.60    6.50
  -7  11   2   -0.10    3.20
   6 -11  -2    8.90    6.80
   6 -11  -2    5.30   10.00
   6 -11  -2   15.70    9.00
  -6 -11   2   -0.80    7.30
   6 -11  -2  -10.70    9.00
  -6 -11   2    6.40    9.60
   6  11  -2    3.50    5.50
  -6  11   2   14.30   11.60
  -6  11   2    2.30    7.50
  -6  11   2   -4.20    6.70
   6  11  -2    7.10    5.50
  -6  11   2    8.10    2.70
  -6  11   2    8.00    8.40
  -5 -11   2   23.90    5.50
   5 -11  -2   37.00    7.60
   5 -11  -2   39.80   12.10
   5 -11  -2   29.60    9.00
  -5 -11   2   43.90    9.80
   5 -11  -2   65.09   12.10
  -5 -11   2   34.00   10.00
  -5 -11   2   31.90    7.50
   5  11  -2   27.50    7.40
  -5  11   2   41.80    9.30
  -5  11   2   32.00    3.10
   5  11  -2   36.60    5.40
  -5  11   2   45.00    9.00
  -5  11   2   39.90   11.40
  -5  11   2   37.40    8.70
  -5  11   2   41.10    7.60
  -4 -11   2   40.70    5.70
   4 -11  -2   43.70    7.40
   4 -11  -2   48.90    9.70
   4 -11  -2   30.50    6.10
  -4 -11   2   34.70    8.50
  -4 -11   2   42.90    5.40
   4 -11  -2   39.10    7.30
  -4 -11   2   27.40    7.30
  -4  11   2   40.60    7.70
   4  11  -2   46.60    4.70
  -4  11   2   43.40    6.50
  -4  11   2   44.60    9.90
   4  11  -2   22.90   11.90
  -4  11   2   35.20    7.90
  -4  11   2   36.80    3.80
   4  11  -2   32.80    3.70
   3 -11  -2   20.40    5.80
  -3 -11   2   25.00    6.90
   3 -11  -2   22.60    7.50
   3 -11  -2   22.90    5.10
  -3 -11   2   15.60    6.50
   3 -11  -2   17.30    4.80
  -3 -11   2   12.50    4.80
  -3 -11   2   21.80    3.10
   3  11  -2   11.30    5.10
   3  11  -2   20.20    3.10
   3  11  -2   22.30    3.60
  -3  11   2   17.10    4.60
  -3  11   2   19.90    2.80
  -3  11   2   23.20    8.10
   3  11  -2   22.40    5.00
  -3  11   2   20.80    6.20
  -3  11   2   13.50    5.40
  -3  11   2   19.50    5.50
   2 -11  -2   84.19    8.90
  -2 -11   2   83.69   11.10
   2 -11  -2   80.49   10.90
  -2 -11   2   82.39    4.90
   2 -11  -2   85.79    7.10
  -2 -11   2   85.29   10.20
  -2 -11   2   84.29    9.10
   2 -11  -2   77.79    6.80
  -2  11   2   85.89    5.40
   2  11  -2   92.69    9.20
  -2  11   2   83.49    9.00
  -2  11   2   91.79    7.20
   2  11  -2   92.69    8.50
   2  11  -2   74.59    6.20
   2  11  -2   81.69    9.60
  -2  11   2   94.49    9.60
  -2  11   2   91.59    7.90
   1 -11  -2   35.30    3.80
   1 -11  -2   40.40    4.60
   1 -11  -2   34.10    5.40
   1 -11  -2   34.50    3.80
   1 -11  -2   33.90    6.80
  -1 -11   2   29.60    3.30
   1 -11  -2   27.30    6.00
  -1 -11   2   35.30    4.70
  -1 -11   2   29.40    3.70
  -1 -11   2   36.50    6.50
  -1 -11   2   40.90    7.00
  -1  11   2   31.20    4.70
   1  11  -2   29.70    7.20
   1  11  -2   37.40    4.70
   1  11  -2   33.00    6.60
  -1  11   2   32.00    6.50
  -1  11   2   29.10    4.40
   1  11  -2   29.00    5.90
   1  11  -2   38.60    5.10
  -1  11   2   31.40    4.90
  -1  11   2   39.70    6.40
   0 -11  -2    3.50    4.70
   0 -11   2    5.10    4.60
   0 -11  -2    9.80    3.90
   0 -11   2   13.10    3.70
   0 -11  -2   12.30    5.50
   0 -11  -2   11.20    4.10
   0 -11   2   15.10    6.10
   0 -11   2   17.00    3.60
   0 -11   2   11.20    2.90
   0  11   2   17.70    5.60
   0  11  -2   12.50    5.60
   0  11   2    9.40    3.10
   0  11  -2   13.20    3.70
   0  11   2   10.20    4.10
   0  11  -2   10.00    5.10
   0  11  -2   11.60    4.30
   0  11  -2   14.30    7.30
   0  11   2   10.40    5.00
   0  11  -2   11.80    4.70
   1 -11   2  100.99    8.70
   1 -11   2  108.99   11.20
   1 -11   2   77.59   11.20
   1 -11   2   94.29    7.30
  -1 -11  -2  103.79    8.00
  -1 -11  -2  109.99    8.70
  -1 -11  -2   91.89   10.50
   1 -11   2  112.19    7.80
  -1 -11  -2  111.89    9.70
  -1  11  -2  109.79    9.10
  -1  11  -2  108.89   12.00
  -1  11  -2  103.89    8.00
  -1  11  -2  104.79    7.70
  -1  11  -2   99.59   10.20
   1  11   2  116.79    9.70
  -1  11  -2  101.69    7.40
  -2 -11  -2   84.49    9.20
   2 -11   2  104.39    8.30
  -2 -11  -2   99.69   10.20
   2 -11   2  101.19    9.50
  -2 -11  -2  104.49    8.60
  -2 -11  -2   98.99    8.10
   2 -11   2  103.69   11.00
   2 -11   2   93.49   12.00
   2 -11   2  103.09    8.40
  -2  11  -2   86.49    9.90
  -2  11  -2   89.99   12.50
  -2  11  -2   91.59    8.20
  -2  11  -2  102.09    8.10
  -2  11  -2  109.39    7.90
  -2  11  -2  101.69   10.40
  -3 -11  -2    8.70    6.10
   3 -11   2   23.20    5.80
   3 -11   2   19.40    5.60
  -3 -11  -2   24.40    5.20
   3 -11   2   24.80    6.60
  -3 -11  -2   26.70    7.00
  -3 -11  -2   27.60    5.50
   3 -11   2   31.90   11.70
  -3  11  -2   26.30    7.40
  -3  11  -2    4.30    7.80
  -3  11  -2   19.20    4.80
  -3  11  -2   20.40    6.00
  -3  11  -2   17.30    5.40
  -4 -11  -2   20.80    5.50
   4 -11   2   23.90   10.80
   4 -11   2   28.50    9.70
   4 -11   2   25.50    8.00
  -4 -11  -2   28.30    8.50
   4 -11   2   27.60    7.70
  -4 -11  -2   16.40    8.50
  -4 -11  -2   23.60    6.70
  -4  11  -2   29.00    9.40
  -4  11  -2   31.20    9.60
  -4  11  -2    7.30    9.60
  -4  11  -2   16.70    8.50
  -4  11  -2   26.90   11.50
   5 -11   2    4.30    6.50
   5 -11   2    2.60    9.50
  -5 -11  -2   -2.20    8.10
  -5 -11  -2   12.90    9.20
  -5 -11  -2    8.20    6.60
  -5 -11  -2    9.00    4.80
   5 -11   2   -3.70    8.80
  -5  11  -2  -10.00    8.10
  -5  11  -2    1.20    7.10
  -5  11  -2   16.80   10.60
  -5  11  -2    8.50    6.90
   6 -11   2   21.10    8.40
  -6 -11  -2    0.10    6.70
   6 -11   2   16.70   13.70
  -6 -11  -2   21.60    5.30
  -6 -11  -2   11.50    9.20
  -6 -11  -2    1.90   10.30
   6 -11   2   15.70   13.10
  -6  11  -2   18.40   12.60
  -6  11  -2   14.40   10.00
  -6  11  -2  -10.00   10.90
   6  11   2   18.50    4.60
  -6  11  -2   17.80    9.30
   6  11   2   21.00    6.50
  -6  11  -2   13.70    8.10
  -7 -11  -2    5.50   12.20
   7 -11   2   13.90   13.40
   7 -11   2  -10.80    8.90
   7 -11   2   15.50   15.50
  -7  11  -2   16.30   12.10
   7  11   2    9.30    8.80
  -7  11  -2   -4.60    9.30
  -7  11  -2   -8.60   10.80
   8 -11   2   16.20   17.80
   8 -11   2   25.70   12.30
   8  11   2   10.50   11.90
  -8  11  -2   13.40   12.20
  -8  11  -2   10.90   14.30
  -9 -12   2   17.50    8.00
   9 -12  -2   40.60   17.90
   9 -12  -2   -5.80   15.20
  -9  12   2   -1.60   15.40
   8 -12  -2   29.80   17.70
   8 -12  -2    4.00   10.70
   8 -12  -2    1.00   11.20
  -8 -12   2    7.70   14.80
   8 -12  -2   25.00   14.00
  -8  12   2    7.00   12.00
  -8  12   2   21.50   11.50
   7 -12  -2   12.20   14.00
   7 -12  -2   -2.50   10.50
  -7 -12   2    7.40   10.50
   7 -12  -2   12.40   11.10
   7 -12  -2   -4.00    8.40
  -7  12   2   28.70   11.60
  -7  12   2  -14.40    8.50
   7  12  -2   -5.60    7.50
  -7  12   2   -3.60    9.60
   6 -12  -2   28.40   10.30
  -6 -12   2   27.70    8.50
   6 -12  -2   37.20   11.40
   6 -12  -2   27.10    8.40
  -6 -12   2   30.70   10.90
   6 -12  -2   36.50   11.60
  -6 -12   2   21.70   11.40
  -6  12   2   31.20   10.20
  -6  12   2   23.60   10.50
   6  12  -2   26.10    6.50
  -6  12   2   22.50    9.80
  -6  12   2   21.20   12.80
  -5 -12   2   11.30    8.40
  -5 -12   2   27.70    5.10
   5 -12  -2   12.20    8.10
   5 -12  -2   19.80    7.10
   5 -12  -2   14.70    9.10
  -5 -12   2   14.70    9.10
   5 -12  -2   34.40    8.50
  -5 -12   2   11.20    6.30
  -5 -12   2   13.90    4.90
  -5  12   2   38.80    7.70
  -5  12   2   28.30    8.00
  -5  12   2    8.80    2.50
  -5  12   2   25.20   11.30
  -5  12   2   28.00    8.50
   5  12  -2   12.10    7.60
  -5  12   2   14.20    7.70
   5  12  -2   16.70    3.80
   5  12  -2   21.40    4.80
  -4 -12   2   16.10    8.20
  -4 -12   2    7.20    8.60
   4 -12  -2   17.30    8.00
   4 -12  -2   10.30    7.40
   4 -12  -2    8.60    6.50
   4 -12  -2    0.00    8.90
  -4 -12   2   10.40    5.40
  -4 -12   2   12.70    4.10
   4  12  -2   15.70    4.40
   4  12  -2   14.60    5.10
  -4  12   2   17.30    8.60
  -4  12   2    8.70    7.60
   4  12  -2   24.20    8.50
  -4  12   2   12.20    3.30
  -4  12   2   13.20    8.50
  -4  12   2   22.80    7.50
  -4  12   2   -1.00   11.80
  -3 -12   2    8.50    2.90
   3 -12  -2    5.00    4.50
   3 -12  -2    2.80    5.60
   3 -12  -2    9.30    7.30
  -3 -12   2   13.70    5.30
  -3 -12   2    9.40    6.60
  -3 -12   2    8.70    7.90
   3 -12  -2    7.30    5.20
  -3  12   2   12.10    6.60
   3  12  -2   15.90    3.70
  -3  12   2   10.90    2.90
  -3  12   2    8.50    7.20
   3  12  -2    3.90    5.60
   3  12  -2    9.10    5.50
  -3  12   2   14.70    5.00
  -3  12   2    8.00    8.70
  -3  12   2   18.60    6.40
   3  12  -2   14.80    2.90
  -2 -12   2    7.20    5.50
   2 -12  -2   10.80    4.00
   2 -12  -2   10.90    6.60
   2 -12  -2    0.20    4.90
  -2 -12   2   14.90    5.90
   2 -12  -2    5.80    3.50
  -2 -12   2    8.40    6.70
  -2 -12   2    2.60    2.70
   2  12  -2    5.90    3.30
   2  12  -2   -3.60    5.00
  -2  12   2   -0.20    2.60
  -2  12   2   12.00    5.70
  -2  12   2    3.90    4.80
   2  12  -2   -1.40    4.40
   2  12  -2    9.00    3.60
  -2  12   2    8.70    4.30
  -2  12   2    5.70    5.90
   2  12  -2    6.50    5.70
  -1 -12   2   19.10    3.10
   1 -12  -2   18.30    5.20
  -1 -12   2   25.50    3.70
   1 -12  -2   18.70    3.40
  -1 -12   2   14.80    5.40
   1 -12  -2   24.70    3.40
   1 -12  -2   16.40    5.70
  -1 -12   2   20.20    7.00
   1 -12  -2   10.40    5.90
  -1 -12   2   22.90    3.50
   1 -12  -2   16.60    4.30
  -1 -12   2   12.90    5.90
   1  12  -2   19.90    5.10
   1  12  -2   19.70    3.90
  -1  12   2   24.40    5.70
  -1  12   2   17.00    3.70
  -1  12   2   21.40    4.10
  -1  12   2   17.60    5.30
  -1  12   2   24.70    4.50
   1  12  -2   18.70    7.10
   1  12  -2   22.50    4.50
   1  12  -2   13.60    5.20
   0 -12  -2   73.09    8.70
   0 -12   2   69.89   10.20
   0 -12  -2   69.29    7.70
   0 -12   2   77.89    6.60
   0 -12   2   79.09   10.70
   0 -12   2   60.79    5.40
   0 -12  -2   79.59    8.00
   0 -12  -2   72.69    9.90
   0 -12   2   71.69    6.10
   0  12  -2   74.59    8.20
   0  12  -2   62.79    6.40
   0  12  -2   79.19    9.70
   0  12  -2   63.09    7.80
   0  12   2   58.99    7.00
   0  12   2   61.19    6.70
   0  12  -2   78.29    9.60
   0  12   2   66.79    4.50
   0  12   2   73.59    8.50
   0  12  -2   62.49    5.70
  -1 -12  -2   49.00    7.00
   1 -12   2   44.80    8.60
   1 -12   2   39.70    7.90
   1 -12   2   44.40    5.30
  -1 -12  -2   42.50    6.80
   1 -12   2   36.80    5.60
   1 -12   2   48.00    5.20
  -1 -12  -2   41.10    6.80
  -1 -12  -2   46.60    6.00
  -1  12  -2   37.40    5.20
   1  12   2   42.60    6.40
  -1  12  -2   52.19    6.50
  -1  12  -2   37.40    6.70
  -1  12  -2   47.30    9.30
  -1  12  -2   47.00    5.60
  -1  12  -2   42.50    5.20
  -2 -12  -2   49.99    7.20
   2 -12   2   49.20    7.00
   2 -12   2   40.30    6.10
  -2 -12  -2   32.60    7.60
  -2 -12  -2   44.00    7.00
   2 -12   2   45.60    6.20
  -2 -12  -2   44.40    5.90
   2 -12   2   33.30    7.00
  -2  12  -2   52.09   10.00
  -2  12  -2   52.29    6.90
  -2  12  -2   44.90    6.40
  -2  12  -2   40.80    5.70
  -2  12  -2   54.69    7.70
  -2  12  -2   34.50    7.60
  -3 -12  -2   14.90    5.40
  -3 -12  -2    5.60    7.00
   3 -12   2   14.40    7.60
   3 -12   2   17.10    6.20
  -3 -12  -2   15.30    7.30
   3 -12   2    2.60    7.70
  -3 -12  -2   18.10    5.50
   3 -12   2   10.10    5.70
  -3  12  -2   19.50    8.70
  -3  12  -2   13.90    5.80
  -3  12  -2   23.40   11.50
  -3  12  -2   10.30    8.80
  -3  12  -2   24.30    7.20
  -3  12  -2   11.10    8.20
   4 -12   2   -1.30    5.90
   4 -12   2    3.10    7.80
   4 -12   2    8.40    9.00
  -4 -12  -2    8.60    5.80
   4 -12   2    9.00    6.80
  -4 -12  -2    0.70    5.00
  -4 -12  -2    0.70    8.00
  -4 -12  -2   11.40    8.00
  -4  12  -2    5.40    7.00
  -4  12  -2    6.10    7.20
  -4  12  -2   10.00    7.00
  -4  12  -2    1.00    4.60
  -4  12  -2   -2.00   10.70
   5 -12   2    8.80   10.60
   5 -12   2   12.10   10.60
   5 -12   2    9.10    7.50
  -5 -12  -2   11.30    5.40
  -5 -12  -2   14.30    7.10
  -5 -12  -2    5.30   10.10
  -5 -12  -2   -7.90    8.40
  -5  12  -2   14.20    9.10
  -5  12  -2   18.10   11.80
  -5  12  -2   -2.90    8.30
  -5  12  -2    3.80    7.30
  -6 -12  -2   11.80    7.00
   6 -12   2   -8.50    8.00
  -6 -12  -2   14.50    8.10
   6 -12   2   14.30   12.00
  -6 -12  -2   -0.20   11.40
   6 -12   2   22.60   14.20
  -6 -12  -2   11.50    5.40
  -6  12  -2    9.10    8.20
  -6  12  -2  -10.40    9.60
  -6  12  -2    9.80   10.30
  -7 -12  -2   33.90   12.90
   7 -12   2   22.40   10.80
   7 -12   2   -7.40   16.50
   7 -12   2   22.70   15.20
  -7  12  -2    4.90   10.60
  -7  12  -2    8.00   12.10
   7  12   2   22.40    8.20
   8 -12   2   22.90   19.80
  -8  12  -2    7.30   13.00
  -8  12  -2    8.30   15.10
   8 -13  -2   46.40   19.40
  -8 -13   2    5.60   14.30
   8 -13  -2    7.70   15.30
   8 -13  -2    8.40   13.20
   8 -13  -2    7.60   11.70
  -8  13   2    9.20   13.20
  -8  13   2    6.90   12.00
   7 -13  -2   57.79   17.40
  -7 -13   2   33.80   12.30
   7 -13  -2   75.79   14.20
   7 -13  -2   40.60   14.20
   7 -13  -2   24.60   10.40
  -7  13   2   38.90   11.90
  -7  13   2   28.80   12.50
   7  13  -2   32.20    8.40
   6 -13  -2   10.10    9.80
   6 -13  -2    0.10    7.30
   6 -13  -2   13.30   11.80
  -6 -13   2    4.70   10.50
  -6 -13   2   -9.60    8.00
   6 -13  -2    0.80   10.70
  -6 -13   2   -4.80    5.00
   6  13  -2   -5.50    5.80
  -6  13   2   -0.50    9.00
   6  13  -2   -7.20    4.30
  -6  13   2   -4.20    7.70
   5 -13  -2    8.60    8.60
   5 -13  -2   -2.40    6.30
   5 -13  -2   -1.40    8.80
  -5 -13   2    0.10    9.50
  -5 -13   2   -7.70    5.40
   5 -13  -2  -13.30    7.60
  -5 -13   2    7.90    6.40
  -5 -13   2    9.40    4.50
  -5 -13   2   -0.80    8.50
   5  13  -2   -1.20    7.10
  -5  13   2   -0.40    7.10
   5  13  -2   -0.60    3.60
  -5  13   2   19.80   11.90
  -5  13   2    5.20    8.50
  -5  13   2    1.70    2.60
  -5  13   2    3.00    7.50
  -4 -13   2    9.30    8.30
   4 -13  -2   -5.50    8.30
  -4 -13   2    5.20    8.50
   4 -13  -2    2.00    5.40
  -4 -13   2  -11.30    5.20
  -4 -13   2    2.10    3.70
   4 -13  -2   -6.00    6.80
  -4  13   2    6.70    7.80
  -4  13   2    3.10    6.40
   4  13  -2  -12.60    6.20
  -4  13   2   -4.80    2.60
  -4  13   2   -0.80    7.00
  -4  13   2   -7.60    5.60
  -3 -13   2   11.00    8.20
  -3 -13   2   18.00    9.40
  -3 -13   2    5.40    6.70
   3 -13  -2   21.40    9.80
   3 -13  -2   25.40    6.60
  -3 -13   2   11.90    3.90
   3 -13  -2    8.60    5.90
   3 -13  -2   -2.70    7.00
  -3  13   2    6.60    6.90
  -3  13   2    8.30    7.20
   3  13  -2    8.40    3.60
  -3  13   2    8.20    7.50
   3  13  -2    6.80    4.30
  -3  13   2    3.20    5.60
   3  13  -2    8.10    6.50
  -3  13   2    3.50    3.30
   2 -13  -2   69.19    7.00
   2 -13  -2   71.09    8.40
  -2 -13   2   74.69    5.50
  -2 -13   2   84.29    9.60
  -2 -13   2   72.19   10.20
   2 -13  -2   89.39   12.50
  -2 -13   2   75.39   10.00
   2 -13  -2   66.99    7.40
   2  13  -2   80.39    6.50
  -2  13   2   71.29    6.80
  -2  13   2   72.39    8.70
   2  13  -2   81.59    8.60
  -2  13   2   77.59    8.60
   2  13  -2   66.59    6.80
   2  13  -2  106.99   13.50
   2  13  -2   83.19   11.30
  -2  13   2   75.59    7.80
  -1 -13   2   59.59    8.80
   1 -13  -2   52.69    6.90
  -1 -13   2   59.89    8.90
   1 -13  -2   51.49    8.70
  -1 -13   2   46.10    5.20
  -1 -13   2   34.80    7.00
   1 -13  -2   44.70    5.10
   1 -13  -2   44.00    8.30
   1 -13  -2   51.89    5.60
  -1 -13   2   42.30    5.10
  -1  13   2   44.80    5.40
  -1  13   2   45.60    7.20
  -1  13   2   56.29    6.50
   1  13  -2   49.00    6.40
   1  13  -2   53.29    5.90
   1  13  -2   61.59    8.60
  -1  13   2   46.10    4.90
   1  13  -2   63.29    9.40
   1  13  -2   41.30    6.50
   0 -13  -2  243.28   11.50
   0 -13   2  232.08    9.30
   0 -13   2  239.38    9.00
   0 -13   2  231.18    9.90
   0 -13   2  246.38   15.00
   0 -13   2  217.78   14.80
   0 -13  -2  252.77   14.50
   0 -13  -2  242.58   14.90
   0 -13  -2  224.38   11.30
   0  13  -2  239.08   15.80
   0  13   2  269.57   14.00
   0  13  -2  241.88   11.50
   0  13  -2  224.38   14.00
   0  13   2  238.98    8.40
   0  13  -2  237.48    9.90
   0  13  -2  237.98    9.10
   0  13   2  234.08    7.70
   0  13   2  246.48   12.20
   0  13  -2  240.18   11.60
  -1 -13  -2   14.20    5.10
   1 -13   2   19.80    4.60
   1 -13   2   14.30    4.90
   1 -13   2    8.40    6.70
   1 -13   2   25.60    5.70
  -1 -13  -2   24.50    6.30
  -1 -13  -2   16.70    7.00
  -1 -13  -2    4.10    5.10
  -1  13  -2   17.90    5.20
  -1  13  -2    5.50    4.50
  -1  13  -2   12.00    8.90
  -1  13  -2   21.20    6.70
  -1  13  -2   19.20    4.90
  -1  13  -2   14.90    6.90
   1  13   2    7.40    5.70
   2 -13   2   59.39    8.70
  -2 -13  -2   58.19   10.30
  -2 -13  -2   59.19    8.00
  -2 -13  -2   65.19    7.70
   2 -13   2   71.09   12.00
  -2 -13  -2   55.09    8.50
   2 -13   2   84.39   10.00
  -2  13  -2   55.59    7.50
  -2  13  -2   73.59   10.80
  -2  13  -2   66.49   12.70
  -2  13  -2   67.79    7.90
  -2  13  -2   60.79    8.30
  -2  13  -2   52.49    9.80
   3 -13   2   21.00    6.90
  -3 -13  -2   17.20    7.70
  -3 -13  -2   13.80    5.90
   3 -13   2   15.40    9.60
   3 -13   2   20.80    7.80
  -3 -13  -2   17.40    6.50
  -3 -13  -2   11.40    8.30
   3 -13   2   10.60    5.80
  -3  13  -2   20.00    7.60
  -3  13  -2    3.70    7.20
  -3  13  -2   32.30    7.10
  -3  13  -2   19.60    6.20
  -3  13  -2   10.20    5.00
  -4 -13  -2   23.60    6.80
  -4 -13  -2   12.20    8.80
   4 -13   2    2.60    7.60
  -4 -13  -2   22.60   10.40
   4 -13   2   35.40    9.30
   4 -13   2   32.00   11.40
   4 -13   2   12.90    7.30
  -4 -13  -2   23.30    6.20
  -4  13  -2   12.30    7.80
  -4  13  -2    7.80    7.70
  -4  13  -2    4.40    5.00
  -4  13  -2   12.70    7.30
   5 -13   2  -12.60    6.70
  -5 -13  -2    6.00    9.00
   5 -13   2  -15.90   10.90
  -5 -13  -2    0.80    5.90
  -5 -13  -2   -7.40   10.40
  -5 -13  -2    4.70    8.80
   5 -13   2    9.70   10.60
  -5  13  -2   -2.50    8.60
  -5  13  -2    7.70    5.40
  -5  13  -2    9.50    8.10
  -5  13  -2   18.10    9.80
  -5  13  -2    3.90   17.40
  -6 -13  -2   -4.10   12.10
   6 -13   2   33.50   15.90
  -6 -13  -2   10.20    6.50
   6 -13   2    2.10   14.30
   6 -13   2    8.00    8.80
  -6 -13  -2   10.20    6.90
  -6 -13  -2    3.10    8.80
  -6  13  -2   21.20   10.60
  -6  13  -2   42.90   12.60
  -7 -13  -2    3.20   10.70
   7 -13   2  -24.10   18.30
   7 -13   2  -17.40   15.30
   7 -13   2   -8.60   10.50
  -7  13  -2   16.60   12.80
  -7  13  -2   -0.50   11.30
   8 -14  -2  -12.00   12.80
   8 -14  -2    9.60   16.30
  -8 -14   2   -4.40    9.10
   8 -14  -2  -56.39   22.90
  -8  14   2    3.70   14.50
  -7 -14   2   -6.30   10.90
   7 -14  -2    1.30   12.70
   7 -14  -2   -3.30   12.80
   7 -14  -2   -8.00    9.70
   7 -14  -2   -1.70   16.80
  -7 -14   2   -2.70    7.20
  -7  14   2   11.00   11.80
  -7  14   2  -21.90   11.00
   7  14  -2    1.00    7.40
   6 -14  -2   13.20   11.30
   6 -14  -2   12.40    7.90
   6 -14  -2   19.10   11.50
   6 -14  -2    8.90   11.90
  -6 -14   2   18.80    6.30
  -6 -14   2   24.00    9.00
  -6  14   2   24.10   13.60
  -6  14   2    6.60   10.30
  -6  14   2   31.70   10.30
  -5 -14   2  -12.30    8.80
   5 -14  -2    2.80    9.20
   5 -14  -2    6.90    9.00
  -5 -14   2    7.00    5.00
   5 -14  -2    5.80    7.20
   5 -14  -2  -12.80   10.30
  -5 -14   2    7.60    6.30
  -5 -14   2   11.40    9.10
  -5 -14   2   -8.10    6.60
  -5  14   2    6.20    8.50
  -5  14   2   -8.30    7.20
  -5  14   2    6.80    9.20
   5  14  -2    1.60    7.90
  -5  14   2    2.90    7.70
   4 -14  -2    0.30    5.90
   4 -14  -2    2.00    7.40
   4 -14  -2    7.40    8.90
  -4 -14   2   22.10    9.90
  -4 -14   2    4.10    8.40
   4 -14  -2   -5.40    7.10
  -4 -14   2    1.10    6.30
  -4 -14   2    8.10    4.10
  -4  14   2   13.30    8.40
  -4  14   2   -0.20    7.60
  -4  14   2  -11.40    7.40
   4  14  -2    1.80    7.40
  -4  14   2    6.00    3.00
  -4  14   2    1.80    6.30
  -3 -14   2   41.20    9.50
  -3 -14   2   50.29    8.10
  -3 -14   2   53.19    5.10
   3 -14  -2   66.29    7.50
  -3 -14   2   56.99   10.60
   3 -14  -2   55.09    6.60
   3 -14  -2   61.89    8.80
   3 -14  -2   71.49   11.30
  -3  14   2   45.90    4.40
  -3  14   2   64.29    8.20
   3  14  -2   47.20    7.90
  -3  14   2   55.69    8.90
  -3  14   2   64.19    9.00
  -3  14   2   57.79    6.90
  -2 -14   2   53.89    9.10
   2 -14  -2   45.50   10.00
   2 -14  -2   46.20    7.60
  -2 -14   2   44.20    4.50
   2 -14  -2   53.59    5.50
  -2 -14   2   42.50    9.60
  -2 -14   2   47.80    8.70
   2 -14  -2   42.40    5.50
   2  14  -2   54.19    5.40
  -2  14   2   47.90    6.00
   2  14  -2   39.90    7.90
   2  14  -2   57.89    9.10
  -2  14   2   44.40    8.40
  -2  14   2   49.60    7.30
  -2  14   2   38.90    7.80
  -2  14   2   44.20    5.00
   2  14  -2   57.19    8.10
   2  14  -2   45.70    4.40
   1 -14  -2  119.19   14.60
   1 -14  -2  108.69    9.80
  -1 -14   2  131.89   15.10
   1 -14  -2  126.69    6.50
  -1 -14   2  131.59   13.50
   1 -14  -2  128.99   11.60
   1 -14  -2  125.29    7.30
  -1 -14   2  122.79    6.40
   1 -14  -2  122.89   15.10
  -1 -14   2  128.39   14.80
  -1 -14   2  121.99    7.20
   1  14  -2  107.49    9.50
   1  14  -2  121.49   13.60
   1  14  -2  118.29   14.20
  -1  14   2  124.19    9.10
  -1  14   2  117.69   11.30
  -1  14   2  123.49    8.20
  -1  14   2  129.09    8.50
   1  14  -2  127.29   12.20
  -1  14   2  126.89   12.90
   1  14  -2  114.89   11.40
   0 -14   2   74.49    7.30
   0 -14   2   63.99    9.20
   0 -14  -2   59.79    7.90
   0 -14   2   60.59    8.10
   0 -14  -2   54.29    9.80
   0 -14   2   58.19    7.20
   0  14   2   65.09    8.90
   0  14   2   73.29    5.50
   0  14  -2   68.29    7.80
   0  14  -2   59.39   11.00
   0  14  -2   63.19    7.50
   0  14  -2   76.49    7.40
   0  14   2   59.99    7.90
   0  14   2   63.99    6.70
   0  14  -2   68.59    9.30
   0  14  -2   65.09    7.30
  -1 -14  -2   96.89    9.90
   1 -14   2  125.19    8.90
  -1 -14  -2  114.29   11.90
  -1 -14  -2   90.29   12.80
   1 -14   2  102.79    8.80
   1 -14   2  105.99    9.50
  -1 -14  -2  121.09   11.80
   1 -14   2  117.59   15.10
  -1  14  -2  121.29   10.20
  -1  14  -2  117.49   16.00
   1  14   2  116.29   12.80
  -1  14  -2  114.59    8.80
  -1  14  -2  110.69    9.00
  -1  14  -2  124.29   11.70
  -1  14  -2  101.69   12.50
   2 -14   2   32.80    6.60
   2 -14   2   38.30    6.40
  -2 -14  -2   30.40    8.10
  -2 -14  -2   29.40    5.90
  -2 -14  -2   28.80    9.60
   2 -14   2   13.00    9.00
  -2 -14  -2   33.90    7.60
   2 -14   2   42.20    7.40
  -2  14  -2   34.00    6.10
  -2  14  -2   27.60    7.60
  -2  14  -2   25.70    6.40
  -2  14  -2   20.90    7.60
  -2  14  -2   29.60    6.00
  -2  14  -2   37.50   10.90
  -3 -14  -2   26.30   10.30
  -3 -14  -2   24.50    8.90
  -3 -14  -2   38.00    7.50
   3 -14   2   32.40    7.40
   3 -14   2   33.70    8.80
  -3 -14  -2   52.79    7.50
   3 -14   2   21.90   10.00
   3 -14   2   38.40    7.20
  -3  14  -2   42.00    7.70
  -3  14  -2   22.30    7.30
  -3  14  -2   27.50    9.30
  -3  14  -2   15.60    5.70
  -3  14  -2   22.80    7.40
  -4 -14  -2   46.30   10.60
   4 -14   2   54.79   12.10
   4 -14   2   31.20    7.90
  -4 -14  -2   51.49    8.30
  -4 -14  -2   52.59    8.60
   4 -14   2   55.19   11.40
   4 -14   2   55.59    9.90
  -4 -14  -2   28.10   11.50
  -4  14  -2   52.29    9.40
  -4  14  -2   46.30    9.40
  -4  14  -2   36.90    9.40
  -4  14  -2   12.70    9.00
  -4  14  -2   34.10    6.30
  -5 -14  -2   31.80    8.40
   5 -14   2   33.90   12.90
   5 -14   2   19.00    8.40
  -5 -14  -2   21.60    7.20
  -5 -14  -2  -18.40   12.00
   5 -14   2    8.70   12.10
  -5  14  -2   14.10    9.50
  -5  14  -2   25.20    6.70
  -5  14  -2   28.60    9.60
  -5  14  -2   15.50   10.10
  -6 -14  -2   29.30    7.10
   6 -14   2   24.50    9.90
   6 -14   2   22.80   15.10
  -6 -14  -2   18.70   10.30
  -6 -14  -2   23.70   20.60
   6 -14   2   28.30   17.20
  -6  14  -2   22.00   10.30
  -6  14  -2   27.10   12.40
  -6  14  -2   21.40    7.20
  -7 -14  -2   20.20   12.00
   7 -14   2   -8.40   16.80
   7 -14   2  -33.20   20.50
  -7  14  -2    8.30   13.60
  -7  14  -2  -14.70   14.30
   7 -15  -2   11.30   11.10
   7 -15  -2   -8.90   13.70
  -7 -15   2   -3.20    7.40
   7 -15  -2  -11.40   15.20
  -7  15   2    0.80   12.40
  -7  15   2   -2.00   12.90
   6 -15  -2   -3.40    8.50
  -6 -15   2   -2.60    6.10
   6 -15  -2    4.90   12.80
  -6 -15   2   -2.90    6.50
   6 -15  -2    8.10   12.50
   6 -15  -2    8.10   12.60
  -6 -15   2    5.20    9.00
  -6  15   2   -5.50   10.10
  -6  15   2  -12.90   10.30
  -5 -15   2   18.00    7.20
  -5 -15   2   22.10    5.40
   5 -15  -2   10.70    9.80
   5 -15  -2   -0.10   11.30
   5 -15  -2   17.70    8.20
  -5 -15   2   21.90    7.60
   5 -15  -2   -0.60    9.80
  -5  15   2   21.00    8.80
  -5  15   2    4.50    9.30
   5  15  -2   19.20    8.90
   4 -15  -2    3.80    6.70
  -4 -15   2   12.10    7.70
   4 -15  -2   28.90   10.30
   4 -15  -2    9.00    9.00
  -4 -15   2   35.60   10.00
  -4 -15   2   21.70    4.90
   4 -15  -2   29.60    8.10
  -4 -15   2   15.10    9.30
  -4  15   2   19.20    9.20
  -4  15   2   30.20    8.90
   4  15  -2   14.50    8.20
  -4  15   2   14.10    3.70
  -4  15   2    6.80    7.10
   3 -15  -2    0.30    6.30
  -3 -15   2   -1.20    7.20
  -3 -15   2   -1.80    8.60
  -3 -15   2    6.00    4.10
  -3 -15   2   -6.00    9.00
   3 -15  -2    9.60    5.40
   3 -15  -2   13.80    9.00
  -3  15   2    4.20    8.20
   3  15  -2   12.40    8.10
  -3  15   2    7.20    7.50
  -3  15   2   10.10    8.10
  -3  15   2    5.10    4.30
  -3  15   2  -10.60    6.40
   2 -15  -2   48.60   10.20
  -2 -15   2   41.90    9.70
  -2 -15   2   56.49   10.40
  -2 -15   2   38.30    4.70
   2 -15  -2   57.59    7.30
  -2 -15   2   53.79   10.30
   2 -15  -2   34.30    5.90
   2 -15  -2   43.80    8.40
   2  15  -2   48.60    9.20
   2  15  -2   63.19   10.20
  -2  15   2   39.40    5.20
   2  15  -2   40.90    4.50
  -2  15   2   56.09    9.80
   2  15  -2   51.29    5.80
  -2  15   2   47.50    8.70
  -2  15   2   52.89    7.50
   2  15  -2   47.50    7.90
  -2  15   2   46.80    6.40
   1 -15  -2   54.99    7.80
  -1 -15   2   49.20    6.40
   1 -15  -2   61.79   10.30
   1 -15  -2   41.70    9.80
  -1 -15   2   46.60   12.00
  -1 -15   2   39.80    9.70
   1  15  -2   49.80    9.70
  -1  15   2   45.00    8.30
  -1  15   2   48.90    6.30
  -1  15   2   46.30    8.30
   1  15  -2   43.30   10.10
   1  15  -2   45.50    7.60
  -1  15   2   46.40    5.80
   1  15  -2   52.29    6.80
   0 -15   2   43.60    5.70
   0 -15  -2   44.50    7.40
   0 -15   2   42.90    9.70
   0 -15   2   39.10    5.20
   0 -15  -2   45.60   10.10
   0 -15   2   40.90    5.40
   0 -15  -2   41.00    6.90
   0 -15  -2   59.89    9.90
   0  15   2   38.30    8.00
   0  15  -2   40.60    5.40
   0  15  -2   31.80    7.60
   0  15  -2   55.29    7.40
   0  15   2   46.60    8.20
   0  15  -2   37.80   10.30
   0  15  -2   42.20    7.30
   0  15  -2   56.09    7.30
  -1 -15  -2    4.30    9.00
   1 -15   2    5.00    6.50
   1 -15   2   -0.50    5.40
  -1 -15  -2    0.90    5.40
   1 -15   2    1.60    8.70
  -1 -15  -2   -0.50    6.60
   1 -15   2    2.40    5.60
  -1 -15  -2    9.90    7.60
  -1  15  -2   -0.60    5.10
  -1  15  -2    8.70    5.30
  -1  15  -2    5.60    4.90
  -1  15  -2   -3.80    9.70
  -1  15  -2    1.40    6.90
   1  15   2    0.70    6.90
  -1  15  -2    2.40    7.00
  -2 -15  -2    2.40    5.80
   2 -15   2   -1.30    5.80
   2 -15   2    2.50    6.50
  -2 -15  -2    2.00    7.50
   2 -15   2    8.70    9.10
  -2 -15  -2   10.60    8.10
   2 -15   2    3.30    6.10
  -2 -15  -2    2.20    9.90
  -2  15  -2   11.30    7.80
  -2  15  -2    1.10    5.40
  -2  15  -2   -5.20    6.30
  -2  15  -2   -5.70    6.50
  -2  15  -2    8.00    6.50
   3 -15   2   29.90    8.30
  -3 -15  -2   32.60    7.20
  -3 -15  -2   17.70    8.60
   3 -15   2   11.00   10.60
   3 -15   2   26.20    7.30
  -3 -15  -2   25.10   10.00
  -3 -15  -2   32.10   11.80
   3 -15   2   40.70    9.40
  -3  15  -2   18.20    8.10
  -3  15  -2   32.80    7.80
  -3  15  -2    7.50   11.20
  -3  15  -2   12.80    7.90
  -3  15  -2   30.30    6.40
  -4 -15  -2    0.10   11.50
   4 -15   2   -1.60    7.50
  -4 -15  -2   -5.30    7.40
  -4 -15  -2   12.60    9.50
   4 -15   2   10.90   15.80
   4 -15   2   21.90   10.90
  -4 -15  -2   -7.00    8.30
   4 -15   2   17.10   12.10
  -4  15  -2   -7.80    5.70
  -4  15  -2   -5.10    8.50
  -4  15  -2   -7.80    8.10
  -4  15  -2    4.70    9.00
   5 -15   2    9.80    8.90
  -5 -15  -2   24.50    9.10
  -5 -15  -2   17.70    8.30
   5 -15   2   22.80   13.80
  -5 -15  -2   -9.50   11.70
   5 -15   2   31.00   14.60
  -5  15  -2    3.20    6.90
  -5  15  -2   21.90   11.10
  -5  15  -2   26.40   18.60
  -5  15  -2   18.10   10.50
   6 -15   2   13.10   16.50
   6 -15   2   -7.10   17.60
  -6 -15  -2    9.70   10.50
   6 -15   2   -9.30   10.50
  -6  15  -2   -2.70   11.50
  -6  15  -2   -4.30   12.30
  -6  15  -2    6.70    7.20
  -6  15  -2    9.30   11.70
   6 -16  -2   -5.30   13.30
   6 -16  -2   -1.50    9.80
   6 -16  -2   17.70   13.90
  -6 -16   2    9.20    7.20
  -6  16   2   -2.00   11.60
  -6  16   2   -3.40   11.10
   5 -16  -2   21.10   12.40
   5 -16  -2  -12.60    8.10
  -5 -16   2    7.80    8.60
   5 -16  -2   15.40   11.20
  -5 -16   2    8.90    5.70
  -5 -16   2    2.50    7.50
   5 -16  -2   32.00   10.60
  -5  16   2   -6.60    9.90
   5  16  -2    6.90   10.00
  -5  16   2   16.00   10.00
   4 -16  -2    3.10   11.20
  -4 -16   2   22.90    8.90
  -4 -16   2   18.80    5.20
   4 -16  -2   10.00    8.90
   4 -16  -2    0.70    9.40
   4 -16  -2   19.50    7.00
  -4  16   2   22.40   13.10
  -4  16   2   15.60    4.10
  -4  16   2    8.30    8.10
   4  16  -2    4.70    8.90
  -4  16   2   20.00    9.80
  -4  16   2   -0.90    8.50
   3 -16  -2    8.70    7.10
  -3 -16   2   24.60    9.90
   3 -16  -2    2.20    5.80
  -3 -16   2    2.00    4.30
   3 -16  -2    8.40    8.80
  -3 -16   2    9.30    8.50
   3 -16  -2   30.50   10.70
  -3  16   2   -3.50    4.10
  -3  16   2    6.30    6.60
  -3  16   2   16.20    8.70
  -3  16   2    7.80    8.60
   3  16  -2   -6.90    7.50
  -2 -16   2   24.20    4.60
   2 -16  -2   41.50    7.20
  -2 -16   2   24.50   10.00
   2 -16  -2   22.70    5.80
  -2 -16   2   48.40   10.30
   2 -16  -2   46.60    9.70
   2 -16  -2   20.50   10.00
  -2 -16   2   32.50   10.00
  -2  16   2   31.10    8.90
   2  16  -2   42.10   10.50
   2  16  -2   30.10    8.30
  -2  16   2   40.70    5.50
  -2  16   2   28.30    7.50
  -2  16   2   33.60    6.00
  -2  16   2   30.50    8.50
  -1 -16   2   -3.20    9.00
   1 -16  -2   -3.00    7.40
   1 -16  -2   -8.10    8.90
  -1 -16   2   12.70    8.80
   1 -16  -2   -8.50    9.00
  -1 -16   2   -0.80    4.40
   1  16  -2    5.50    7.10
   1  16  -2   -3.40    9.50
  -1  16   2    3.20    8.00
   1  16  -2    3.10    8.90
   1  16  -2   -2.30    6.20
  -1  16   2  -10.30    7.60
   0 -16   2   30.80    9.40
   0 -16  -2    7.30   10.00
   0 -16  -2   22.50    7.50
   0 -16   2   26.80    5.70
   0 -16  -2   26.50    7.40
   0 -16   2   23.60   10.50
   0 -16   2   27.90    5.30
   0 -16   2   17.00    9.00
   0 -16  -2   24.20   10.30
   0  16  -2   32.00    7.30
   0  16  -2   17.00    7.10
   0  16  -2   34.40   11.20
   0  16   2   19.60    8.20
   0  16  -2   28.40    5.80
   0  16  -2   21.50    9.60
   1 -16   2   28.30   10.60
  -1 -16  -2   23.20   10.20
   1 -16   2   25.80    6.40
  -1 -16  -2   21.10    7.10
  -1 -16  -2   20.80    9.20
  -1 -16  -2    9.70    9.40
   1 -16   2   27.30    5.90
   1 -16   2   20.60    6.50
  -1  16  -2   18.00    6.20
  -1  16  -2   17.00    7.80
   1  16   2   13.70    8.10
  -1  16  -2   33.70    9.20
  -1  16  -2   27.50    6.60
  -1  16  -2   34.60    8.00
   2 -16   2   16.20   11.60
   2 -16   2   -9.90    7.20
   2 -16   2    0.80    6.60
  -2 -16  -2    2.80    8.40
  -2 -16  -2   -6.90   10.70
  -2 -16  -2    8.20    6.60
  -2 -16  -2   -4.80    8.80
   2 -16   2    2.60    6.10
  -2  16  -2   -2.40   10.30
  -2  16  -2    7.40   11.50
  -2  16  -2    1.50    7.20
  -2  16  -2    1.50    6.80
  -2  16  -2    9.30    5.90
   3 -16   2    5.90    7.30
   3 -16   2  -13.30   10.20
  -3 -16  -2   -5.30   10.00
   3 -16   2   -7.30    8.10
  -3 -16  -2   -9.70    6.90
  -3 -16  -2   15.60   12.00
  -3 -16  -2    5.40   15.40
   3 -16   2    6.40    9.70
  -3  16  -2   -5.10    8.10
  -3  16  -2    8.10    6.30
  -3  16  -2   15.70    8.80
  -3  16  -2   -3.90    8.40
   4 -16   2    3.80    8.20
  -4 -16  -2   -6.80   11.40
   4 -16   2   26.00   10.30
  -4 -16  -2   -1.10    8.60
   4 -16   2   18.90   11.90
   4 -16   2   24.90   14.30
  -4 -16  -2   -3.10    7.60
  -4  16  -2   -9.90    9.70
  -4  16  -2    7.70   10.50
  -4  16  -2   19.90    9.80
  -4  16  -2    1.20    7.10
  -5 -16  -2   28.90    8.90
   5 -16   2    9.70   15.50
  -5 -16  -2    8.70    9.70
   5 -16   2   17.50   10.20
  -5  16  -2   14.40   18.10
  -5  16  -2   13.20   12.10
  -5  16  -2    6.10   11.10
  -6 -16  -2    7.70   11.40
  -6  16  -2   25.90   14.20
   6 -17  -2    0.60   15.10
   6 -17  -2   -3.00   10.60
   5 -17  -2   15.10    9.30
  -5 -17   2  -10.50    9.40
   5 -17  -2   -3.40   12.50
   5 -17  -2  -21.40   14.30
  -5  17   2   12.30   10.00
  -5  17   2  -10.00   11.20
   5  17  -2    7.40   10.50
  -4 -17   2    3.10   10.10
  -4 -17   2   12.60    5.00
   4 -17  -2    9.80    7.70
   4 -17  -2   13.70   10.80
   4 -17  -2    9.20   13.50
  -4  17   2   16.10   10.00
  -4  17   2   -0.40    8.40
   4  17  -2    2.20    9.10
  -3 -17   2   41.60   14.00
   3 -17  -2   30.10    6.70
   3 -17  -2   18.00    9.60
   3 -17  -2   37.30    7.20
  -3 -17   2   24.30   10.50
   3 -17  -2   30.50   12.40
  -3 -17   2   18.60    4.80
  -3  17   2   -7.00    9.60
  -3  17   2    7.60    7.90
  -3  17   2   27.90   10.90
  -3  17   2   32.00   11.10
   3  17  -2   22.40   10.10
   2 -17  -2   -3.10    8.40
   2 -17  -2  -17.30    9.90
   2 -17  -2    5.00    5.40
  -2 -17   2  -14.30    9.50
  -2 -17   2    0.40    4.70
  -2 -17   2   -5.30    9.40
   2  17  -2   -0.90    7.80
  -2  17   2    6.20    6.00
  -2  17   2   -5.80    8.40
  -2  17   2   -5.90    7.40
  -2  17   2   -0.80    8.60
  -1 -17   2   28.00    5.40
   1 -17  -2   25.50    8.70
   1 -17  -2   20.40   10.90
   1 -17  -2   33.60   10.40
  -1 -17   2   27.90   11.20
   1  17  -2   31.50   11.70
   1  17  -2   17.50    5.20
   1  17  -2   22.00    8.20
  -1  17   2   35.70    9.80
   1  17  -2   28.90    6.90
   1  17  -2   25.60    9.50
  -1  17   2   25.10    8.90
   0 -17   2   17.70    5.10
   0 -17  -2   11.20    7.40
   0 -17  -2   13.30   10.00
   0 -17   2   38.70   11.60
   0 -17   2   20.60    5.90
   0 -17  -2   12.00   10.30
   0 -17   2    9.60    5.70
   0 -17  -2   13.60    8.80
   0  17  -2   10.30    7.50
   0  17  -2   29.20    7.60
   0  17   2   14.10    8.30
   0  17  -2   16.90    8.80
   0  17  -2   17.60    6.40
   1 -17   2    3.60    6.60
  -1 -17  -2    3.60    7.50
  -1 -17  -2   10.80   10.00
  -1 -17  -2   14.10   10.10
   1 -17   2   -6.30   10.90
   1 -17   2    6.00    6.50
  -1 -17  -2    3.80   10.30
   1 -17   2   10.90    5.80
  -1  17  -2   -0.30    6.30
  -1  17  -2   28.60   13.20
  -1  17  -2   14.60    6.10
   1  17   2   23.40    9.30
  -1  17  -2   -4.80    7.00
  -1  17  -2    8.40    7.80
  -2 -17  -2    0.30   10.10
   2 -17   2   -4.00    8.00
   2 -17   2    5.90    6.90
   2 -17   2  -22.70   11.20
  -2 -17  -2   -8.10    9.80
  -2 -17  -2   -4.70    9.30
   2 -17   2    5.00    7.50
  -2 -17  -2   16.20    7.30
  -2  17  -2   16.80    8.70
  -2  17  -2    6.30    7.10
  -2  17  -2   -0.30    7.50
  -2  17  -2    2.40    9.70
  -2  17  -2    1.90    8.40
  -3 -17  -2    3.40    9.80
  -3 -17  -2   23.10   14.00
   3 -17   2   12.20    7.90
   3 -17   2    6.50   10.00
  -3 -17  -2    0.70   10.20
   3 -17   2   29.40   14.90
   3 -17   2    3.70   15.90
  -3  17  -2    5.60    9.10
  -3  17  -2  -11.60   13.80
  -3  17  -2    4.60    9.70
  -3  17  -2   -4.20    8.90
  -4 -17  -2   10.40    8.90
   4 -17   2  -11.80   15.30
   4 -17   2    4.80    9.20
  -4  17  -2   22.10   12.50
  -4  17  -2  -12.50   10.70
  -4  17  -2   -2.40   10.10
  -4  17  -2   -6.90   10.60
  -5 -17  -2   29.10   10.80
  -5 -17  -2   14.70   12.80
   5 -17   2   24.80   10.90
  -5  17  -2   -2.10   12.20
   5 -18  -2  -14.90    9.40
   5 -18  -2   -4.10   13.50
   4 -18  -2    6.00   13.90
   4 -18  -2   27.30   12.30
  -4 -18   2   16.80   14.60
   4 -18  -2   -4.10    7.80
   4  18  -2   15.70   11.00
  -4  18   2    7.90   11.30
   3 -18  -2    5.40    6.50
   3 -18  -2   -7.90   10.00
   3 -18  -2    4.00   12.70
  -3 -18   2    0.60   11.60
  -3  18   2    5.00   11.10
   3  18  -2   -2.90    9.30
  -3  18   2  -19.50    9.40
   2 -18  -2    7.50    9.60
  -2 -18   2   41.40   12.50
   2 -18  -2   16.10   12.60
   2 -18  -2   26.40    5.40
  -2 -18   2   18.50    5.20
  -2  18   2   19.40   10.30
  -2  18   2   37.30   11.00
   2  18  -2   25.40   10.10
  -1 -18   2    1.40    5.30
   1 -18  -2   12.90   12.10
   1 -18  -2    0.10    8.40
  -1 -18   2    2.30   11.90
   1  18  -2    0.90    8.90
  -1  18   2    4.80    9.50
  -1  18   2    4.10   10.20
   1  18  -2    0.10   10.20
   1  18  -2    6.80    7.40
  -1  18   2    8.10    7.50
   0 -18  -2   24.90   10.50
   0 -18   2   20.30   13.10
   0 -18   2   19.90    7.20
   0 -18  -2   23.30   12.50
   0  18  -2   24.90   10.90
   0  18  -2   39.80    9.00
   0  18  -2   34.10    9.30
   0  18   2   16.00   10.70
  -1 -18  -2    5.00   11.00
   1 -18   2   18.60    6.70
  -1 -18  -2    4.30   10.90
   1 -18   2    9.80   13.00
  -1 -18  -2  -10.70    8.70
   1 -18   2   16.10    7.80
  -1  18  -2   -1.00    7.90
  -1  18  -2   16.20   10.00
   1  18   2   -7.80    9.60
  -1  18  -2    4.20    9.70
  -1  18  -2    4.70    7.00
  -1  18  -2   -0.90    7.90
   2 -18   2   16.00    8.40
   2 -18   2   -0.90   12.70
  -2 -18  -2   29.70   11.00
  -2 -18  -2    0.80   11.90
   2 -18   2    7.90    7.20
  -2  18  -2    7.70    8.60
  -2  18  -2   -4.90    9.20
  -2  18  -2    6.20    7.80
  -2  18  -2   20.30   11.20
  -3 -18  -2    9.40   11.20
   3 -18   2   14.90   14.50
   3 -18   2    9.70    8.10
  -3 -18  -2   -5.20    8.90
   3 -18   2    6.10   10.70
  -3  18  -2   20.10    8.20
  -3  18  -2   -0.20   11.10
   4 -18   2    4.80   10.70
  -4 -18  -2   22.90   11.70
  -4 -18  -2   36.70   10.80
  -4  18  -2    1.00    8.30
  -3 -19   2    2.40   13.40
   3 -19  -2   18.00   11.60
   3 -19  -2    7.40    7.50
   3 -19  -2    1.40   14.40
   3  19  -2    7.20   11.40
  -3  19   2   -0.50   11.60
   2 -19  -2   -4.90   13.70
  -2 -19   2  -20.10   13.10
   2 -19  -2  -14.50   10.60
  -2  19   2    0.20   11.60
  -2  19   2   11.20   10.70
   2  19  -2    4.70   10.10
  -1 -19   2   30.70   14.30
   1 -19  -2    1.60    9.60
   1 -19  -2  -12.00   13.70
  -1  19   2   -0.20   10.50
   1  19  -2   -0.40    7.80
   1  19  -2   13.50   12.40
  -1  19   2    3.30    7.80
  -1  19   2  -14.30   10.20
   1  19  -2   15.70    9.70
   0 -19  -2   -2.40    9.80
   0 -19  -2    6.20   13.30
   0 -19   2   -3.50   13.90
   0  19  -2    2.40   11.50
   0  19   2   12.90   11.50
   0  19  -2   -2.70    8.70
   1 -19   2   12.00   15.30
  -1 -19  -2   -9.30   12.80
  -1 -19  -2    0.40   11.70
  -1 -19  -2   -0.10    9.20
   1 -19   2   25.60    7.40
  -1  19  -2    1.80   11.40
   1  19   2   30.20   12.30
  -1  19  -2   11.10    8.80
   2 -19   2   -5.80   16.60
  -2 -19  -2   -5.80   12.80
  -2 -19  -2   30.90   20.90
   2 -19   2    7.60    8.30
  -2 -19  -2  -10.80    9.30
   2 -19   2  -19.40   10.70
  -2  19  -2    0.20    8.80
  -2  19  -2    9.20   13.60
  -3 -19  -2   15.70   13.30
  -3  19  -2   -0.30    8.60
   1 -20  -2    1.30   15.40
  -1 -20   2    7.00   15.70
   0 -20   2  -32.20   15.50
   0 -20  -2   12.70   15.30
   0  20   2   -9.40   12.80
 -11   0   3   16.00   17.20
 -11   0   3   46.60   19.60
  11   0  -3   15.40   14.80
 -10   0   3    0.00   11.30
 -10   0   3    5.80   10.00
  10   0  -3  -14.30    7.30
  10   0  -3   23.30   12.00
   9   0  -3   -4.10   10.00
  -9   0   3   -9.00    8.50
   9   0  -3   27.60    7.20
  -9   0   3    3.90   12.50
  -9   0   3    6.00    8.40
   8   0  -3   21.20    5.50
  -8   0   3    5.00    6.40
   8   0  -3   23.90    7.90
  -8   0   3   10.40    7.30
   8   0  -3   13.90   12.10
  -8   0   3   21.30   11.30
  -7   0   3    5.00    5.60
   7   0  -3   10.00    5.50
   7   0  -3    5.70    3.90
   7   0  -3   20.10    7.30
  -7   0   3    8.50    8.00
  -7   0   3    7.20    5.60
   7   0  -3   23.80    7.70
   6   0  -3    0.10    5.10
   6   0  -3    3.40    4.10
  -6   0   3    7.30    6.70
   6   0  -3    3.40    2.90
   6   0  -3   -4.20    4.60
  -6   0   3   -4.30    3.50
  -6   0   3   -3.50    4.10
  -5   0   3   46.00    4.70
   5   0  -3   54.09    6.10
  -5   0   3   44.60    6.00
  -5   0   3   56.99    6.90
   5   0  -3   46.30    6.00
   5   0  -3   50.09    6.40
   5   0  -3   51.89    4.60
   4   0  -3  297.37   10.70
   4   0  -3  304.27    9.00
   4   0  -3  294.67   10.60
   4   0  -3  283.67    8.50
  -4   0   3  300.07   10.90
   4   0  -3  295.47   10.10
  -4   0   3  296.87    9.10
  -4   0   3  297.57   10.70
  -4   0   3  292.77   10.20
  -3   0   3   16.30    2.50
   3   0  -3   14.00    3.00
  -3   0   3   18.40    3.50
   3   0  -3   13.10    3.20
   3   0  -3   15.60    2.30
  -3   0   3   19.60    3.40
  -3   0   3   17.90    3.20
   3   0  -3   16.80    3.00
   2   0  -3  898.91   19.20
  -2   0   3  940.81   18.40
  -2   0   3  901.21   19.20
   2   0  -3  889.01   19.20
   2   0  -3  918.51   18.30
   2   0  -3  907.41   19.10
  -2   0   3  907.91   19.00
  -2   0   3  912.01   19.30
   1   0  -3 3414.86   61.79
   1   0  -3 3395.56   62.09
  -1   0   3 3404.66   62.19
   1   0  -3 3389.86   62.09
  -1   0   3 3436.46   61.79
  -1   0   3 3428.96   62.09
   0   0  -3  141.89    3.40
   0   0   3  141.99    5.50
   0   0  -3  138.19    6.50
   0   0  -3  127.79    5.20
   0   0   3  138.09    3.40
   0   0  -3  144.89    5.30
   0   0  -3  143.69    5.20
   1   0   3 1896.51   36.10
  -1   0  -3 1838.92   36.10
  -1   0  -3 1836.52   35.90
   1   0   3 1928.61   37.60
  -1   0  -3 1890.41   38.90
   1   0   3 1877.01   36.00
   2   0   3   -1.50    2.70
  -2   0  -3   -2.40    2.50
  -2   0  -3   -1.60    2.30
   2   0   3   -1.80    3.00
   2   0   3    1.10    2.30
  -2   0  -3   -0.70    3.80
   3   0   3    6.20    4.00
  -3   0  -3   10.00    3.80
  -3   0  -3    4.40    4.50
  -3   0  -3    7.10    3.50
   3   0   3    2.90    3.10
   3   0   3    5.60    3.90
   4   0   3    1.80    4.30
   4   0   3   -6.10    3.30
  -4   0  -3    6.80    3.80
  -4   0  -3   -0.50    3.80
  -4   0  -3   -0.90    4.50
   4   0   3    0.00    4.10
  -5   0  -3    7.10    5.30
  -5   0  -3   -1.60    4.70
   5   0   3    4.80    4.50
  -5   0  -3    4.80    5.50
   5   0   3    0.90    4.90
   5   0   3    6.00    5.20
   6   0   3  248.08   14.30
   6   0   3  268.77   15.20
  -6   0  -3  255.77   14.60
  -6   0  -3  281.37   17.90
  -6   0  -3  255.17   13.40
   6   0   3  259.47   13.00
  -7   0  -3   20.10    8.20
  -7   0  -3    9.20    8.30
   7   0   3   18.50    7.50
   7   0   3    2.90    7.00
  -7   0  -3   17.50    8.00
  -8   0  -3   77.09   11.10
   8   0   3   62.59   10.30
  -8   0  -3   71.99   13.40
  -8   0  -3   73.69   11.30
   8   0   3   68.19    9.90
  -9   0  -3   35.70   15.70
   9   0   3   23.70    9.40
  -9   0  -3   44.00   12.80
   9   0   3   48.30   12.30
  -9   0  -3   24.50   12.10
  10   0   3    7.60   13.70
 -11  -1   3    2.50   18.50
 -11  -1   3    9.90   16.20
  11  -1  -3   31.50   14.90
 -11   1   3    6.70   13.20
 -11   1   3   45.20   19.00
  11   1  -3   19.10   14.50
 -10  -1   3   19.00   16.40
  10  -1  -3   39.20   12.80
  10  -1  -3   24.90   10.90
 -10  -1   3   29.50   11.80
 -10   1   3   11.70   10.40
  10   1  -3   16.80   12.10
 -10   1   3   14.40   11.20
  -9  -1   3   23.30    9.10
  -9  -1   3   18.20    9.00
  -9  -1   3  -12.00   12.30
   9  -1  -3   43.30    8.00
  -9  -1   3   49.40   13.00
   9  -1  -3   13.10   10.00
   9  -1  -3   30.60   11.80
   9   1  -3   27.50    9.80
  -9   1   3   14.30    9.20
  -9   1   3   22.10   12.30
  -9   1   3   35.30    8.90
  -9   1   3   11.30   13.30
   8  -1  -3   27.10    6.40
   8  -1  -3   18.30    7.60
  -8  -1   3   43.00   11.70
  -8  -1   3   22.60    8.10
   8  -1  -3   21.90    9.60
  -8  -1   3   28.70    7.30
  -8   1   3    3.00    9.00
  -8   1   3   38.80    8.40
   8   1  -3   13.60    7.30
  -8   1   3   14.20    6.50
  -8   1   3   34.00   11.30
   8   1  -3   41.60    5.30
  -7  -1   3    6.20    5.10
  -7  -1   3   11.50    6.00
  -7  -1   3    8.50    8.00
   7  -1  -3    3.10    6.80
   7  -1  -3    6.30    5.40
   7  -1  -3    5.10    6.20
   7  -1  -3   -0.20    4.10
   7   1  -3   10.50    7.00
  -7   1   3   10.70    6.80
  -7   1   3    8.00    4.70
  -7   1   3    2.80    8.00
   7   1  -3    6.90    3.50
   7   1  -3    7.20    5.20
  -7   1   3    7.10    5.90
   6  -1  -3   94.29    9.80
  -6  -1   3   76.79    8.40
   6  -1  -3  101.69    9.80
   6  -1  -3  106.79    8.70
  -6  -1   3  106.89    9.70
  -6  -1   3   91.89    8.20
   6  -1  -3   86.99    6.60
  -6  -1   3   95.89   14.60
  -6   1   3   94.89    8.80
   6   1  -3   88.89    7.90
   6   1  -3   99.69    5.50
   6   1  -3   98.89    9.40
  -6   1   3   93.69    9.20
  -6   1   3  107.59    7.50
   6   1  -3  100.59    9.30
  -6   1   3   81.69   10.40
  -5  -1   3  186.48    9.90
   5  -1  -3  202.28   10.80
  -5  -1   3  204.08    9.40
   5  -1  -3  227.58   10.50
  -5  -1   3  192.68   10.10
   5  -1  -3  202.88    9.40
  -5  -1   3  209.78    9.00
   5  -1  -3  208.18    8.10
  -5   1   3  205.58    8.10
  -5   1   3  210.28   10.50
   5   1  -3  207.08   10.20
   5   1  -3  206.78    6.70
  -5   1   3  220.28   10.20
  -5   1   3  205.78    9.80
   5   1  -3  210.48   10.20
   5   1  -3  182.98    9.10
  -4  -1   3   55.49    5.40
   4  -1  -3   72.29    6.70
   4  -1  -3   49.00    6.20
  -4  -1   3   63.59    6.10
  -4  -1   3   60.79    5.80
   4  -1  -3   47.30    5.70
  -4  -1   3   51.09    6.20
   4  -1  -3   63.29    4.80
   4   1  -3   61.49    6.00
   4   1  -3   55.59    6.10
   4   1  -3   54.49    5.00
   4   1  -3   61.39    3.80
  -4   1   3   64.09    6.80
  -4   1   3   62.69    5.90
  -4   1   3   57.79    4.60
   4   1  -3   47.90    5.50
  -3  -1   3   73.49    5.00
   3  -1  -3   58.09    4.90
   3  -1  -3   66.99    5.50
  -3  -1   3   70.59    5.50
  -3  -1   3   69.49    5.10
   3  -1  -3   66.59    3.60
   3  -1  -3   61.89    5.20
  -3  -1   3   75.79    4.90
  -3   1   3   71.09    5.70
   3   1  -3   67.49    4.60
   3   1  -3   76.09    5.50
  -3   1   3   71.49    5.80
  -3   1   3   72.39    4.00
  -3   1   3   67.29    5.20
   3   1  -3   65.39    4.80
  -2  -1   3  584.94   12.80
   2  -1  -3  580.74   11.90
   2  -1  -3  571.94   13.50
   2  -1  -3  565.94   13.50
  -2  -1   3  567.14   13.00
  -2  -1   3  565.64   13.30
   2  -1  -3  576.64   13.60
  -2  -1   3  577.54   13.30
   2   1  -3  573.74   12.80
  -2   1   3  573.94   13.60
   2   1  -3  564.44   13.40
   2   1  -3  577.14   12.90
  -2   1   3  572.74   13.50
  -2   1   3  564.84   13.50
   2   1  -3  577.24   13.40
   1  -1  -3  958.80   19.60
  -1  -1   3  963.70   18.80
  -1  -1   3  963.70   19.70
  -1  -1   3  968.70   19.70
   1  -1  -3  954.30   19.70
   1  -1  -3  985.20   19.70
  -1   1   3  967.50   19.80
  -1   1   3  972.20   19.60
   1   1  -3  956.60   19.70
   1   1  -3  963.80   20.70
   1   1  -3  951.50   19.70
  -1   1   3  958.20   19.60
   1   1  -3  972.40   18.90
   0  -1  -3 2742.33   49.60
   0  -1  -3 2648.44   50.09
   0  -1  -3 2674.63   49.60
   0  -1   3 2641.54   51.69
   0  -1   3 2658.73   49.90
   0  -1   3 2675.93   48.60
   0  -1   3 2724.93   49.99
   0   1  -3 2735.23   52.59
   0   1  -3 2712.73   50.09
   0   1  -3 2715.93   48.60
   0   1   3 2747.72   49.70
   0   1   3 2721.33   49.60
   0   1  -3 2725.43   49.99
   1  -1   3  238.68    7.80
  -1  -1  -3  229.38    7.10
  -1  -1  -3  231.48    8.70
   1  -1   3  232.58    7.50
  -1  -1  -3  235.08    7.20
   1  -1   3  225.48    9.50
   1   1   3  241.68    7.20
  -1   1  -3  231.18    9.70
   1   1   3  234.28    7.30
  -1   1  -3  234.38    7.70
  -1   1  -3  236.18    6.30
  -1   1  -3  231.88    7.70
   2  -1   3   37.40    4.40
   2  -1   3   38.70    5.40
  -2  -1  -3   42.10    5.50
   2  -1   3   43.60    5.20
  -2  -1  -3   37.90    4.50
  -2  -1  -3   45.40    4.40
   2   1   3   35.50    4.20
  -2   1  -3   32.30    4.00
  -2   1  -3   37.40    4.90
  -2   1  -3   42.20    5.60
   2   1   3   43.90    4.70
   2   1   3   36.40    4.20
   3  -1   3   68.79    7.30
  -3  -1  -3   88.49    6.70
  -3  -1  -3   81.99    6.80
   3  -1   3   91.99    9.50
   3  -1   3   70.49    8.30
  -3  -1  -3   82.09    8.40
  -3   1  -3   76.29    8.80
  -3   1  -3   74.19    7.40
   3   1   3   76.39    8.10
  -3   1  -3   84.09    7.80
   3   1   3   73.79    7.10
   3   1   3   88.59    7.70
   4  -1   3   29.60    4.70
  -4  -1  -3   29.10    5.70
  -4  -1  -3   30.80    4.70
   4  -1   3   20.90    4.90
  -4  -1  -3   41.00    5.30
   4  -1   3   36.30    6.50
   4   1   3   28.60    4.40
   4   1   3   31.80    5.10
  -4   1  -3   34.40    5.40
   4   1   3   31.90    4.70
  -4   1  -3   37.20    6.30
  -4   1  -3   24.80    4.60
   5  -1   3   36.50    6.20
  -5  -1  -3   31.90    6.10
   5  -1   3   36.40    7.20
  -5  -1  -3   39.40    6.00
  -5  -1  -3   44.60    7.10
   5  -1   3   39.10    6.80
   5   1   3   37.20    6.60
  -5   1  -3   36.00    8.50
   5   1   3   53.39    6.40
  -5   1  -3   42.50    6.20
  -5   1  -3   43.90    6.60
  -5   1  -3   47.20    7.20
   5   1   3   46.70    6.10
   6  -1   3   30.70    7.90
  -6  -1  -3   36.30    7.40
  -6  -1  -3   38.70    7.30
   6  -1   3   26.20    8.00
  -6  -1  -3   29.10    9.50
   6  -1   3   24.80    6.20
   6   1   3   32.40    6.20
   6   1   3   30.90    5.60
  -6   1  -3   29.70   10.00
  -6   1  -3   38.20    7.90
   6   1   3   28.10    7.60
  -6   1  -3   38.00    7.90
   7  -1   3  163.88   14.60
  -7  -1  -3  203.88   15.30
  -7  -1  -3  158.68   13.10
   7  -1   3  150.98   15.10
  -7  -1  -3  167.68   14.60
   7   1   3  160.08   11.50
  -7   1  -3  168.68   14.30
  -7   1  -3  158.38   16.70
  -7   1  -3  166.08   14.40
   7   1   3  186.08   13.90
  -8  -1  -3   19.20    9.40
  -8  -1  -3    8.40   10.80
   8  -1   3   30.20    9.80
   8  -1   3   13.90    9.70
  -8  -1  -3   -3.00   11.70
  -8   1  -3   -0.60   12.10
  -8   1  -3   22.90    9.90
   8   1   3   20.50    9.20
  -8   1  -3   15.30   10.40
   8   1   3   15.60    6.30
  -9  -1  -3   18.70   11.70
  -9  -1  -3   10.30   10.20
  -9  -1  -3   -5.20   14.50
   9  -1   3   11.50   11.70
   9  -1   3   13.00   11.40
  -9   1  -3   -1.10   12.20
  -9   1  -3   -3.40   15.20
  -9   1  -3   20.20   12.30
   9   1   3   22.40   11.80
  10  -1   3   11.80   10.90
  10  -1   3   14.20   14.70
 -10   1  -3   18.00   19.90
  10   1   3   28.90   14.00
  11  -2  -3   30.20   14.70
 -11  -2   3   17.10   17.30
  11   2  -3    2.80   13.50
  10  -2  -3    1.50   11.80
 -10  -2   3   17.80   11.00
  10  -2  -3   31.70   10.80
 -10  -2   3   10.10   15.70
 -10   2   3    7.00   10.30
  10   2  -3   17.50   11.70
 -10   2   3   33.80   12.00
 -10   2   3    8.60   15.30
  -9  -2   3   87.99   11.20
  -9  -2   3  113.59   14.30
  -9  -2   3  126.79   14.60
  -9  -2   3  115.99   16.20
   9  -2  -3  113.09   13.50
   9  -2  -3   99.49   13.30
   9  -2  -3  155.58   12.90
  -9   2   3  110.89   14.10
  -9   2   3  116.49   16.10
   9   2  -3  133.59   15.60
  -9   2   3   99.69   14.80
  -9   2   3  110.19   12.80
   8  -2  -3   32.60    9.20
  -8  -2   3   49.80    9.60
  -8  -2   3   36.00    8.30
   8  -2  -3   51.89    7.50
  -8  -2   3   54.49    8.60
   8  -2  -3   54.49    9.00
  -8  -2   3   49.60   11.90
   8  -2  -3   43.30   10.70
   8   2  -3   41.60    7.80
  -8   2   3   37.80    6.60
  -8   2   3   33.70   10.20
  -8   2   3   41.80   11.80
  -8   2   3   51.49    9.00
  -7  -2   3   17.90    5.70
   7  -2  -3   27.80    6.70
   7  -2  -3   26.40    5.40
  -7  -2   3   13.80    6.30
  -7  -2   3   22.60    8.30
   7  -2  -3   19.80    8.10
   7  -2  -3   15.60    6.60
  -7  -2   3   16.90    5.80
  -7   2   3   24.90    7.10
  -7   2   3   14.10    4.70
  -7   2   3   28.30    8.90
   7   2  -3   18.30    7.30
   7   2  -3   14.60    5.60
  -7   2   3   15.20    6.50
  -6  -2   3   19.80    4.90
  -6  -2   3   19.00    6.10
   6  -2  -3   32.00    6.40
   6  -2  -3   22.20    4.60
   6  -2  -3   12.60    4.90
  -6  -2   3   18.60    5.30
   6  -2  -3   25.40    6.20
  -6  -2   3   21.10    5.00
  -6   2   3   21.80    6.50
   6   2  -3   23.10    2.80
   6   2  -3   23.10    4.70
  -6   2   3   29.60    6.10
   6   2  -3   13.90    5.50
  -6   2   3   17.60    5.30
  -6   2   3   19.70    3.90
  -5  -2   3  197.18    9.10
  -5  -2   3  190.98    9.40
   5  -2  -3  201.18   10.20
  -5  -2   3  187.78    9.60
   5  -2  -3  198.78    8.50
   5  -2  -3  202.48   10.90
  -5  -2   3  186.88   10.00
   5  -2  -3  192.58    9.50
  -5   2   3  196.28    9.80
  -5   2   3  201.98   11.30
   5   2  -3  199.48    8.70
  -5   2   3  197.58   10.00
   5   2  -3  200.08    9.90
   5   2  -3  186.08    9.60
   5   2  -3  197.08    8.90
  -5   2   3  191.08    7.50
   5   2  -3  197.28    5.80
  -4  -2   3  142.09    7.60
   4  -2  -3  136.19    8.30
  -4  -2   3  130.39    7.50
  -4  -2   3  133.69    7.10
   4  -2  -3  127.79    6.80
  -4  -2   3  131.49    7.50
   4  -2  -3  131.19    7.50
   4  -2  -3  123.59    8.00
  -4   2   3  140.29    5.70
   4   2  -3  125.49    7.80
  -4   2   3  144.39    8.00
   4   2  -3  134.79    7.30
  -4   2   3  136.79    8.70
   4   2  -3  128.89    7.10
   4   2  -3  146.29    7.20
  -4   2   3  138.19    8.00
   3  -2  -3   69.99    5.30
  -3  -2   3   77.79    5.10
  -3  -2   3   78.39    5.10
   3  -2  -3   77.99    5.70
  -3  -2   3   82.99    5.50
   3  -2  -3   68.79    5.00
   3  -2  -3   75.39    3.40
   3  -2  -3   75.09    5.90
  -3  -2   3   77.09    5.40
   3   2  -3   76.89    4.90
  -3   2   3   81.09    5.60
   3   2  -3   75.49    5.20
  -3   2   3   72.59    3.50
   3   2  -3   82.29    5.70
   3   2  -3   84.29    4.00
  -3   2   3   75.89    5.90
   3   2  -3   81.99    5.10
  -3   2   3   81.39    6.20
  -2  -2   3  284.47    8.40
   2  -2  -3  286.57    8.60
  -2  -2   3  290.57    8.20
  -2  -2   3  275.17    8.40
   2  -2  -3  280.47    8.30
  -2  -2   3  278.47    7.30
   2  -2  -3  280.27    8.80
   2  -2  -3  287.67    6.40
  -2   2   3  286.77    8.50
   2   2  -3  281.67    8.30
   2   2  -3  279.77    8.80
  -2   2   3  268.57    8.70
   2   2  -3  282.47    7.40
   2   2  -3  292.07    8.30
  -2   2   3  289.47    8.60
   2   2  -3  275.77    8.30
   1  -2  -3 1597.74   30.30
  -1  -2   3 1558.94   30.40
   1  -2  -3 1589.04   30.30
  -1  -2   3 1540.15   29.00
  -1  -2   3 1555.44   30.50
  -1  -2   3 1585.54   31.80
   1  -2  -3 1573.24   30.90
  -1  -2   3 1572.24   30.20
   1   2  -3 1589.84   30.70
   1   2  -3 1575.94   30.40
   1   2  -3 1588.84   29.00
   1   2  -3 1574.44   30.50
  -1   2   3 1580.74   30.30
  -1   2   3 1580.04   30.30
  -1   2   3 1600.54   31.00
   1   2  -3 1572.64   32.30
   0  -2   3 2157.38   39.70
   0  -2   3 2119.79   40.40
   0  -2  -3 2151.88   40.80
   0  -2   3 2223.08   40.70
   0  -2  -3 2133.29   39.70
   0  -2   3 2093.99   43.00
   0  -2  -3 2115.39   39.70
   0   2  -3 2124.59   40.50
   0   2   3 2180.18   39.80
   0   2  -3 2126.59   39.70
   0   2   3 2166.58   40.90
   0   2   3 2130.59   39.70
   0   2  -3 2140.79   42.80
   0   2  -3 2134.59   40.50
   1  -2   3  253.67    8.10
  -1  -2  -3  245.78    7.20
   1  -2   3  247.58   10.20
  -1  -2  -3  250.67    7.20
   1  -2   3  246.18    8.20
   1   2   3  254.37    7.40
  -1   2  -3  254.47    7.20
   1   2   3  244.18    7.20
  -1   2  -3  243.88    8.00
  -1   2  -3  252.77   10.00
  -1   2  -3  250.47    8.10
  -2  -2  -3  216.38    7.50
  -2  -2  -3  225.88    7.60
  -2  -2  -3  227.28    9.40
   2  -2   3  232.18    8.90
   2  -2   3  223.18    8.30
   2  -2   3  212.08   10.30
  -2   2  -3  233.38   10.40
   2   2   3  227.78    7.40
  -2   2  -3  232.38    8.60
   2   2   3  227.18    7.80
  -2   2  -3  233.78    8.80
  -3  -2  -3   61.79    7.10
   3  -2   3   69.19    9.00
   3  -2   3   40.20    7.50
   3  -2   3   50.19    6.90
  -3  -2  -3   53.79    7.30
  -3  -2  -3   54.59    6.00
  -3   2  -3   57.39    8.60
  -3   2  -3   55.59    7.70
   3   2   3   52.09    6.90
   3   2   3   49.10    7.40
  -3   2  -3   55.69    7.30
  -4  -2  -3   92.09    7.20
  -4  -2  -3   87.49    8.30
  -4  -2  -3   90.89    7.20
   4  -2   3   99.59    8.70
   4  -2   3  102.89    7.70
   4  -2   3   88.59    9.60
  -4   2  -3  107.79   10.00
   4   2   3  102.89    7.80
  -4   2  -3   95.59    9.00
  -4   2  -3   81.69    7.60
   4   2   3   75.99    6.40
  -4   2  -3   93.69    8.40
  -5  -2  -3   49.90    6.40
   5  -2   3   51.49    8.00
  -5  -2  -3   57.79    7.20
   5  -2   3   43.10    6.70
   5  -2   3   49.00    8.90
  -5  -2  -3   50.19    6.60
  -5   2  -3   35.50    8.80
   5   2   3   42.00    6.00
  -5   2  -3   53.39    8.20
   5   2   3   46.70    7.30
  -5   2  -3   63.69    7.70
  -5   2  -3   58.39    7.60
   6  -2   3   29.20    6.90
  -6  -2  -3   33.70    6.90
  -6  -2  -3   17.20    6.40
   6  -2   3   29.50    8.30
  -6  -2  -3   25.70    8.20
   6  -2   3   28.50    8.50
  -6   2  -3   28.50    9.60
  -6   2  -3   29.40    7.40
   6   2   3   29.60    6.00
   6   2   3   30.10    7.60
  -6   2  -3   29.30    8.50
  -7  -2  -3   13.90    7.00
  -7  -2  -3    7.60    7.70
   7  -2   3    6.50    9.20
  -7  -2  -3   19.00   10.60
   7  -2   3   12.80    9.30
   7  -2   3    8.40    7.20
  -7  -2  -3    4.00    7.50
  -7   2  -3    9.20   10.00
   7   2   3    2.60    6.50
  -7   2  -3   11.70    8.70
   7   2   3   10.70    8.60
  -7   2  -3    5.40    8.10
  -8  -2  -3    2.20    7.90
   8  -2   3   22.70   15.10
   8  -2   3   19.00   11.00
  -8  -2  -3   27.50    9.20
  -8  -2  -3    8.60   13.60
   8  -2   3   14.00    9.70
  -8  -2  -3    6.20   11.20
   8   2   3   19.80    9.90
  -8   2  -3    2.00   10.80
  -8   2  -3   18.50    9.00
  -8   2  -3    8.30   12.60
   8   2   3   15.00    8.20
  -9  -2  -3    1.20   10.70
  -9  -2  -3   32.50   14.40
  -9  -2  -3   12.30   11.60
   9  -2   3   22.20   12.00
   9  -2   3    3.90   12.50
  -9   2  -3  -10.30   15.80
  -9   2  -3   16.40   12.30
  -9   2  -3    8.50   13.80
  11  -3  -3   -5.10   14.30
 -11  -3   3    2.60   17.40
 -11   3   3   12.80   17.90
  11   3  -3   14.60   14.30
  10  -3  -3   15.90   11.00
  10  -3  -3    5.10   12.20
 -10  -3   3  -12.70   14.10
 -10  -3   3   38.30   11.70
 -10  -3   3    2.00    9.90
 -10   3   3   -0.60   11.70
 -10   3   3   -8.00   14.50
 -10   3   3   12.00   10.10
  10   3  -3   -7.40   12.90
  -9  -3   3   31.20   10.50
   9  -3  -3    8.40    9.30
  -9  -3   3   20.50    8.70
   9  -3  -3    2.90    7.60
   9  -3  -3  -17.10   10.50
  -9  -3   3   12.80    8.80
  -9  -3   3    1.70   13.70
   9   3  -3   11.10    8.30
  -9   3   3   11.30    7.60
  -9   3   3    5.50    9.70
   9   3  -3   -1.50    9.10
  -9   3   3   -2.00   12.20
  -9   3   3  -19.90   11.30
  -8  -3   3   54.39    8.90
   8  -3  -3   39.30    8.60
  -8  -3   3   53.09   11.80
   8  -3  -3   70.49    8.50
  -8  -3   3   63.19    9.10
   8  -3  -3   54.29    9.90
   8  -3  -3   59.09   11.20
  -8  -3   3   50.89    8.50
   8   3  -3   50.89    8.00
  -8   3   3   59.29    7.40
  -8   3   3   67.29   11.40
   8   3  -3   54.89    9.60
  -8   3   3   51.49    9.70
  -8   3   3   60.39   12.40
   7  -3  -3   23.80    6.30
   7  -3  -3   25.10   12.40
   7  -3  -3   31.60    8.50
  -7  -3   3   32.30    6.40
  -7  -3   3   40.50    8.40
  -7  -3   3   39.30    7.20
  -7  -3   3   28.40    6.90
   7  -3  -3   47.50    6.60
  -7   3   3   18.70    9.30
   7   3  -3   34.30    5.80
  -7   3   3   37.00    5.20
  -7   3   3   36.30    7.30
  -7   3   3   30.80    7.90
   7   3  -3   35.80    8.00
   6  -3  -3  109.99    9.90
   6  -3  -3  120.79    8.90
  -6  -3   3  117.09    9.00
   6  -3  -3  127.69   11.50
   6  -3  -3  138.39   11.70
  -6  -3   3  137.09   10.20
  -6  -3   3  119.39   10.50
  -6  -3   3  117.49   12.10
   6   3  -3  104.99    8.80
  -6   3   3  123.29   12.70
  -6   3   3  112.09    7.50
  -6   3   3  121.89   10.70
  -6   3   3  117.59   11.50
   6   3  -3  125.19   10.70
  -5  -3   3    7.20    3.60
   5  -3  -3    6.10    4.30
  -5  -3   3    5.00    4.20
  -5  -3   3   -1.00    3.50
   5  -3  -3   -1.20    3.70
   5  -3  -3    6.30    4.50
   5  -3  -3    9.40    3.70
  -5  -3   3    7.00    3.90
  -5   3   3   10.40    4.30
  -5   3   3    3.20    4.00
   5   3  -3    1.20    3.30
  -5   3   3    7.60    5.10
  -5   3   3    5.30    2.40
   5   3  -3    9.70    4.30
   5   3  -3    3.00    3.30
   4  -3  -3  125.89    9.00
   4  -3  -3  122.99    9.80
  -4  -3   3  111.89    9.20
   4  -3  -3  115.69    9.10
  -4  -3   3  118.29    9.40
  -4  -3   3  110.49    8.50
  -4  -3   3  129.39    9.40
   4  -3  -3  108.59    9.80
   4   3  -3  111.89   10.10
   4   3  -3  130.79    6.60
   4   3  -3  105.09   10.50
  -4   3   3  106.39   10.40
  -4   3   3  116.99    6.10
  -4   3   3  107.39   10.40
  -4   3   3  103.39   11.00
   4   3  -3  131.59    9.90
   4   3  -3  124.39   10.80
  -3  -3   3   18.80    3.20
   3  -3  -3   23.60    3.30
   3  -3  -3   21.50    3.60
  -3  -3   3   19.00    2.90
  -3  -3   3   20.50    3.60
   3  -3  -3   19.70    3.70
   3  -3  -3   21.20    3.60
  -3  -3   3   20.00    3.10
  -3   3   3   15.10    3.60
   3   3  -3   16.50    2.80
  -3   3   3   19.70    3.30
   3   3  -3   28.50    3.80
   3   3  -3   23.00    3.50
   3   3  -3   17.50    3.10
  -3   3   3   18.00    2.10
   3   3  -3   19.40    3.20
  -2  -3   3  462.05   12.20
   2  -3  -3  469.55   12.50
   2  -3  -3  464.25   11.80
   2  -3  -3  470.95    8.90
   2  -3  -3  454.65   11.60
  -2  -3   3  468.75   11.40
  -2  -3   3  457.95   11.30
  -2  -3   3  461.85   10.00
  -2  -3   3  458.85   11.50
   2   3  -3  455.15   10.10
  -2   3   3  457.35   12.50
   2   3  -3  474.45   12.10
  -2   3   3  454.45   11.70
   2   3  -3  464.15   11.50
  -2   3   3  471.35   11.90
   2   3  -3  473.25   12.10
   2   3  -3  465.95   11.50
   1  -3  -3 1152.18   24.20
   1  -3  -3 1168.28   23.20
  -1  -3   3 1205.18   23.70
  -1  -3   3 1165.08   23.50
   1  -3  -3 1174.78   23.10
  -1  -3   3 1141.59   25.40
  -1  -3   3 1183.78   23.90
  -1   3   3 1176.98   23.20
  -1   3   3 1170.08   24.30
   1   3  -3 1159.88   25.00
  -1   3   3 1172.98   23.20
   1   3  -3 1175.18   24.10
   1   3  -3 1142.49   23.40
   1   3  -3 1163.78   23.50
   0  -3   3 1266.07   25.80
   0  -3  -3 1302.27   23.90
   0  -3  -3 1293.97   24.70
   0  -3   3 1282.47   25.60
   0  -3   3 1294.17   25.90
   0  -3  -3 1278.27   24.70
   0  -3   3 1258.37   28.30
   0  -3  -3 1269.67   26.20
   0   3  -3 1291.37   27.90
   0   3   3 1290.17   23.90
   0   3  -3 1273.87   25.60
   0   3   3 1298.17   26.40
   0   3  -3 1293.97   25.90
   0   3   3 1319.67   24.90
   0   3  -3 1301.57   25.90
   0   3   3 1260.67   25.00
   1  -3   3 1136.29   27.00
  -1  -3  -3 1139.59   22.70
   1  -3   3 1171.88   24.50
   1  -3   3 1176.98   24.70
  -1  -3  -3 1198.08   22.30
   1  -3   3 1161.28   23.90
  -1  -3  -3 1197.38   22.90
  -1   3  -3 1171.78   26.60
  -1   3  -3 1133.29   24.40
   1   3   3 1184.88   23.00
   1   3   3 1142.59   23.10
  -1   3  -3 1158.38   23.90
  -1   3  -3 1163.68   24.50
  -2  -3  -3 1194.58   25.50
   2  -3   3 1204.18   25.80
   2  -3   3 1175.88   25.90
  -2  -3  -3 1160.28   23.80
   2  -3   3 1177.08   28.50
  -2  -3  -3 1160.18   24.10
  -2   3  -3 1201.38   25.10
   2   3   3 1198.78   24.10
  -2   3  -3 1171.08   25.90
  -2   3  -3 1208.48   27.80
  -2   3  -3 1188.98   25.90
   2   3   3 1204.08   24.10
   3  -3   3  216.98   11.40
  -3  -3  -3  221.28    9.70
   3  -3   3  198.78   15.00
  -3  -3  -3  223.38   10.30
  -3  -3  -3  193.78   13.10
   3  -3   3  234.08   12.50
   3   3   3  222.08    8.90
  -3   3  -3  255.17   13.60
   3   3   3  246.08   10.00
  -3   3  -3  208.68   11.70
  -3   3  -3  257.57   13.60
  -3   3  -3  216.78   11.80
  -4  -3  -3   47.20    5.20
  -4  -3  -3   55.99    6.50
   4  -3   3   61.69    7.20
   4  -3   3   55.29    7.60
   4  -3   3   64.09    8.30
  -4  -3  -3   50.59    6.50
  -4   3  -3   36.40    6.00
  -4   3  -3   63.79    7.90
   4   3   3   44.20    5.40
  -4   3  -3   40.80    5.60
  -4   3  -3   57.89    7.90
   4   3   3   31.50    5.00
   5  -3   3   32.40    6.80
  -5  -3  -3   42.90    7.60
  -5  -3  -3   29.40    6.10
   5  -3   3   30.30    7.80
  -5  -3  -3   39.20    6.50
   5  -3   3   46.30   10.10
   5   3   3   43.30    5.60
  -5   3  -3   25.30    6.90
  -5   3  -3   32.00   12.80
  -5   3  -3   30.00    8.80
  -5   3  -3   42.80    8.80
   5   3   3   35.00    6.80
   6  -3   3   54.49    9.80
   6  -3   3   58.69    8.30
  -6  -3  -3   54.59    8.00
   6  -3   3   55.99    9.80
  -6  -3  -3   58.79    7.60
  -6  -3  -3   59.29    7.60
   6   3   3   49.20    8.20
  -6   3  -3   43.30    8.20
  -6   3  -3   71.69    9.50
   6   3   3   58.99    7.10
  -6   3  -3   49.80   10.20
  -6   3  -3   53.19    9.00
   7  -3   3   25.20   10.20
  -7  -3  -3   16.00    7.70
  -7  -3  -3   18.10    7.60
   7  -3   3   21.10    9.80
  -7  -3  -3   35.30   10.90
   7  -3   3   26.30   10.40
  -7  -3  -3   28.00    7.20
   7   3   3   27.20    8.60
   7   3   3   11.40    6.90
  -7   3  -3   25.20   11.00
  -7   3  -3   25.70    9.30
  -7   3  -3   28.50   10.30
  -7   3  -3   30.60   10.80
  -8  -3  -3   20.60   13.80
  -8  -3  -3    7.20    9.40
   8  -3   3   14.80    9.90
  -8  -3  -3   35.40    9.10
  -8  -3  -3   33.40    8.00
  -8  -3  -3   20.50    9.10
   8   3   3   25.40    8.50
   8   3   3   42.60   10.00
  -8   3  -3   28.60   12.90
  -8   3  -3   39.00   10.50
  -8   3  -3   19.10   13.20
  -9  -3  -3    2.50   11.10
   9  -3   3   -6.40   14.00
  -9  -3  -3   23.10   10.40
   9  -3   3   23.80   12.30
  -9  -3  -3   -4.00   10.90
  -9   3  -3   -5.20   16.40
   9   3   3   17.00   10.10
  -9   3  -3  -10.00   12.10
  -9   3  -3    6.90   14.20
  11  -4  -3   -3.70   12.90
 -11  -4   3  -22.40   21.00
  11  -4  -3   -4.10   15.10
  11   4  -3   17.30   13.50
  10  -4  -3   11.50   11.90
 -10  -4   3   11.10   10.20
 -10  -4   3    3.30   12.90
  10  -4  -3   12.30   11.20
 -10   4   3    4.00    9.40
  10   4  -3    7.50   11.00
 -10   4   3   10.00   11.70
 -10   4   3   20.30   15.60
  -9  -4   3   31.60   10.30
   9  -4  -3   27.50    9.00
  -9  -4   3   46.40   14.00
   9  -4  -3   21.40   11.60
   9  -4  -3   40.40   10.20
  -9  -4   3   43.10    9.30
   9   4  -3   19.50    8.50
  -9   4   3   18.60   14.60
  -9   4   3   15.80   12.50
  -9   4   3   39.30   10.80
  -9   4   3   33.00    7.80
   9   4  -3   24.80    9.50
   8  -4  -3   12.50   10.40
   8  -4  -3   16.70    6.90
  -8  -4   3    4.50   10.10
  -8  -4   3   21.80    8.10
   8  -4  -3   17.50    8.70
   8  -4  -3    3.40    7.20
  -8  -4   3   24.70    7.10
  -8  -4   3   11.10    7.90
   8   4  -3   13.20    6.50
  -8   4   3   14.70    6.00
  -8   4   3   17.80    8.20
  -8   4   3    2.30   10.00
   8   4  -3   -3.50    7.70
  -7  -4   3   17.80    6.40
  -7  -4   3   26.40    7.60
  -7  -4   3   29.30    8.10
   7  -4  -3   27.40    9.00
   7  -4  -3   10.40    6.30
  -7  -4   3   26.80    7.10
   7  -4  -3   36.00    8.60
   7  -4  -3   35.50    6.70
  -7   4   3   19.20    9.50
   7   4  -3   19.70    7.80
  -7   4   3   23.70    4.70
  -7   4   3   29.90    8.50
  -7   4   3   22.60    7.30
   7   4  -3   21.20    5.30
   6  -4  -3   49.20    8.90
  -6  -4   3   25.30    6.30
   6  -4  -3   38.70    7.20
  -6  -4   3   25.00    5.90
  -6  -4   3   42.00    6.80
  -6  -4   3   19.90    6.60
   6  -4  -3   27.10    6.50
   6  -4  -3   38.60    8.20
  -6   4   3   34.80    7.60
  -6   4   3   31.30    8.70
   6   4  -3   24.70    6.70
   6   4  -3   19.80    5.40
  -6   4   3   31.70    7.00
  -6   4   3   26.80    4.50
   5  -4  -3    5.80    3.80
  -5  -4   3    7.00    3.50
  -5  -4   3    3.80    3.80
  -5  -4   3   14.20    4.30
   5  -4  -3    3.10    4.80
   5  -4  -3   -1.90    3.80
  -5  -4   3   11.80    4.40
   5  -4  -3    9.30    4.70
   5   4  -3    1.30    4.00
  -5   4   3    4.20    4.40
  -5   4   3   11.20    4.80
  -5   4   3   -6.70    8.80
   5   4  -3    4.40    3.30
  -5   4   3    3.10    2.30
   5   4  -3    6.00    3.70
  -4  -4   3  106.69    8.00
   4  -4  -3  103.79    8.60
   4  -4  -3   89.49    8.70
  -4  -4   3  103.29    8.90
  -4  -4   3   98.29    7.90
   4  -4  -3   98.19    9.60
   4  -4  -3  113.69   10.70
  -4  -4   3   95.49    7.60
   4   4  -3  108.19    8.00
  -4   4   3  102.69    4.00
  -4   4   3  107.89    7.90
  -4   4   3   82.19    8.50
   4   4  -3   98.29    7.60
   4   4  -3   92.39    6.60
  -4   4   3  101.99    7.70
   3  -4  -3  103.29    6.30
  -3  -4   3   96.79    5.50
   3  -4  -3   94.79    6.40
   3  -4  -3   86.69    6.60
   3  -4  -3   96.59    6.80
  -3  -4   3   90.69    6.30
  -3  -4   3   93.99    5.50
  -3  -4   3   97.29    4.10
  -3  -4   3   92.89    4.90
   3   4  -3   97.29    4.50
  -3   4   3   93.69    6.50
   3   4  -3   97.99    6.50
  -3   4   3   86.79    6.10
   3   4  -3   98.29    5.40
   3   4  -3   92.99    5.90
  -3   4   3   95.29    7.20
   2  -4  -3  171.28    6.70
  -2  -4   3  174.78    7.50
   2  -4  -3  180.98    7.00
  -2  -4   3  170.38    7.30
  -2  -4   3  173.18    4.70
  -2  -4   3  181.08    6.40
   2  -4  -3  182.38    7.80
  -2  -4   3  173.08    7.60
   2  -4  -3  174.58    7.40
  -2  -4   3  181.08    6.60
  -2   4   3  174.38    6.80
   2   4  -3  181.58    6.70
  -2   4   3  179.28    7.30
   2   4  -3  188.08    7.40
   2   4  -3  184.08    4.90
  -2   4   3  175.48    7.80
   2   4  -3  171.18    6.80
   2   4  -3  164.18    6.20
  -1  -4   3  605.14   13.90
  -1  -4   3  601.84   14.60
  -1  -4   3  606.04   15.90
  -1  -4   3  600.64   13.70
   1  -4  -3  600.44   14.80
   1  -4  -3  599.34   13.30
   1  -4  -3  589.54   13.30
   1   4  -3  606.44   13.90
  -1   4   3  612.44   13.50
   1   4  -3  590.44   15.20
   1   4  -3  599.24   14.50
  -1   4   3  603.94   13.50
  -1   4   3  609.54   15.00
   1   4  -3  610.34   13.90
  -1   4   3  597.74   13.50
   1   4  -3  598.54   14.50
   0  -4   3  755.72   19.20
   0  -4  -3  756.42   15.40
   0  -4  -3  747.63   17.40
   0  -4   3  772.82   17.10
   0  -4   3  742.73   17.10
   0  -4  -3  751.12   15.30
   0  -4  -3  749.42   15.50
   0  -4   3  755.42   16.80
   0   4  -3  738.03   18.60
   0   4   3  763.92   15.50
   0   4  -3  754.32   16.90
   0   4  -3  733.93   16.80
   0   4   3  772.02   15.60
   0   4  -3  760.72   17.10
   0   4   3  734.43   15.60
   0   4   3  762.72   17.50
  -1  -4  -3  608.84   12.90
   1  -4   3  619.74   15.00
   1  -4   3  612.54   15.30
  -1  -4  -3  627.74   13.40
   1  -4   3  599.24   17.50
  -1  -4  -3  624.24   13.00
   1  -4   3  620.64   15.00
  -1  -4  -3  609.14   15.40
  -1   4  -3  616.74   14.90
   1   4   3  597.34   13.10
  -1   4  -3  615.24   14.60
  -1   4  -3  599.54   16.90
  -1   4  -3  607.44   15.10
   1   4   3  619.74   13.10
  -1   4  -3  592.14   15.00
   2  -4   3  398.86   12.20
   2  -4   3  407.86   14.60
  -2  -4  -3  394.16   10.20
  -2  -4  -3  411.66   10.10
   2  -4   3  417.26   12.80
  -2   4  -3  421.06   12.60
  -2   4  -3  395.06   12.30
  -2   4  -3  405.86   14.10
  -2   4  -3  406.76   12.70
   2   4   3  412.06   10.40
  -2   4  -3  414.36   12.00
  -3  -4  -3   74.49    7.00
   3  -4   3   78.89    9.30
   3  -4   3   77.79    6.80
   3  -4   3   92.39    8.00
  -3  -4  -3   83.29    5.80
  -3  -4  -3   71.69    5.10
  -3   4  -3   87.19    8.20
  -3   4  -3   84.59    9.10
  -3   4  -3   79.49    8.00
   3   4   3   82.59    5.90
  -3   4  -3   87.59    6.70
   3   4   3   81.89    5.30
  -3   4  -3   74.29    7.20
  -4  -4  -3  152.68    8.20
   4  -4   3  166.38   10.70
   4  -4   3  143.89   11.40
   4  -4   3  148.39    9.10
  -4  -4  -3  145.79    9.80
  -4  -4  -3  146.59    7.70
  -4   4  -3  143.39   10.30
   4   4   3  137.79    7.40
  -4   4  -3  146.59   11.20
  -4   4  -3  152.88    9.60
  -4   4  -3  156.68   11.20
   4   4   3  140.09    8.40
  -5  -4  -3   92.69    8.30
   5  -4   3  108.99   13.40
   5  -4   3  100.89    9.90
   5  -4   3   91.49    9.30
  -5  -4  -3   94.09    8.90
  -5  -4  -3   86.89    9.80
  -5   4  -3   98.39   10.50
   5   4   3   97.29    9.40
  -5   4  -3   94.09   10.30
  -5   4  -3  101.49   11.10
   5   4   3   92.99    7.40
  -5   4  -3   99.69   12.90
   6  -4   3   95.79   12.00
  -6  -4  -3   87.99   10.00
  -6  -4  -3   92.19    8.80
   6  -4   3   78.99    9.50
  -6  -4  -3   98.49    9.80
   6  -4   3   88.19   11.00
  -6   4  -3  102.59   12.50
   6   4   3  107.89   12.30
  -6   4  -3   92.59   11.50
   6   4   3   85.79    9.30
  -6   4  -3   96.59   11.00
  -6   4  -3   98.09   12.60
  -7  -4  -3   11.40    7.90
  -7  -4  -3   28.90   11.30
  -7  -4  -3   27.60    7.80
   7  -4   3   26.40    8.80
   7  -4   3    9.50    9.90
  -7  -4  -3   25.80    7.00
   7  -4   3   11.00   10.70
  -7  -4  -3   16.80    7.20
  -7   4  -3    7.00   11.10
   7   4   3   10.50    6.70
  -7   4  -3   14.20   10.90
  -7   4  -3   22.70   11.70
   7   4   3   17.80    8.50
  -7   4  -3   23.20    9.20
  -8  -4  -3   11.40    8.40
   8  -4   3   12.80    9.90
   8  -4   3    4.40   12.70
  -8  -4  -3   12.30    7.30
  -8  -4  -3    4.60    8.90
  -8   4  -3   16.20   14.00
  -8   4  -3   -9.80    9.90
   8   4   3   22.70    7.90
   8   4   3    2.30    9.90
  -8   4  -3    6.30   12.90
   9  -4   3   -4.30   15.00
   9  -4   3  -13.90   11.60
  -9  -4  -3  -15.00   11.20
  -9   4  -3    2.80   14.60
  -9   4  -3  -16.10   11.80
   9   4   3    4.10    9.90
  -9   4  -3   24.00   16.10
 -10  -5   3   26.80   11.90
  10  -5  -3    2.30   11.40
  10  -5  -3    1.00   10.80
 -10  -5   3  -23.20   10.00
 -10   5   3   19.80   12.40
 -10   5   3  -21.60    8.50
  10   5  -3   -8.10   10.30
  -9  -5   3    1.10    8.30
   9  -5  -3   17.70   11.10
  -9  -5   3    2.80    9.10
   9  -5  -3   16.00   10.00
   9  -5  -3   25.20    9.20
  -9  -5   3    9.10   12.90
   9  -5  -3   -8.30    9.20
   9   5  -3   -2.20   10.40
  -9   5   3   35.30   12.70
   9   5  -3   19.00    7.80
  -9   5   3   11.50    7.30
  -9   5   3   24.70    9.70
  -8  -5   3    6.80    7.40
  -8  -5   3   11.50    7.90
   8  -5  -3   14.70    8.40
  -8  -5   3    5.00    6.70
   8  -5  -3   17.10    8.10
  -8  -5   3   14.30   10.90
   8  -5  -3   18.10    8.00
   8  -5  -3    6.10   10.40
  -8   5   3    7.50    8.10
   8   5  -3   20.70    6.60
   8   5  -3   13.40    8.30
  -8   5   3   10.40    5.40
  -8   5   3   17.80   10.20
  -7  -5   3  177.58   13.80
  -7  -5   3  203.18   11.60
  -7  -5   3  177.88   14.00
   7  -5  -3  178.38   16.60
   7  -5  -3  193.68   12.70
  -7  -5   3  183.98   17.60
   7  -5  -3  154.38   20.70
   7  -5  -3  217.48   15.90
  -7   5   3  176.38    9.20
  -7   5   3  211.08   17.40
   7   5  -3  176.68   13.50
  -7   5   3  183.78   14.00
  -7   5   3  184.28   15.50
   7   5  -3  196.58   11.40
   6  -5  -3   47.70    7.40
  -6  -5   3   42.40    7.20
   6  -5  -3   40.90    6.50
  -6  -5   3   46.10    6.30
   6  -5  -3   35.00    7.50
   6  -5  -3   49.70    8.20
  -6  -5   3   44.40    5.90
  -6  -5   3   35.90    6.50
  -6   5   3   41.00    7.40
  -6   5   3   51.49    7.00
  -6   5   3   42.70    9.00
   6   5  -3   47.00    5.70
  -6   5   3   46.70    5.30
   6   5  -3   46.80    6.40
   6   5  -3   44.00    6.40
  -5  -5   3    4.50    4.10
   5  -5  -3    7.10    4.10
   5  -5  -3    5.80    5.10
  -5  -5   3    5.90    3.90
   5  -5  -3    1.70    4.60
  -5  -5   3    2.70    8.40
   5  -5  -3    5.50    4.40
  -5  -5   3    5.70    3.50
   5   5  -3    4.30    3.10
  -5   5   3   10.00    5.20
   5   5  -3   -0.20    3.70
  -5   5   3    5.70    2.00
  -5   5   3    2.50    5.00
  -5   5   3   -4.00    4.10
   5   5  -3   14.70    4.50
   4  -5  -3   84.29    7.00
  -4  -5   3   88.59    6.10
  -4  -5   3   81.79    6.00
   4  -5  -3   82.19    8.00
   4  -5  -3   75.49    7.00
  -4  -5   3   99.49    8.00
  -4  -5   3   87.49    6.30
   4  -5  -3   89.99    7.90
  -4   5   3   87.79    3.10
  -4   5   3   95.69    7.70
   4   5  -3   84.89    6.90
  -4   5   3   89.69    8.40
  -4   5   3   89.09    7.40
   4   5  -3   90.49    6.60
  -3  -5   3   56.49    5.00
  -3  -5   3   65.79    6.50
  -3  -5   3   60.79    4.30
   3  -5  -3   67.29    6.40
   3  -5  -3   62.29    6.40
  -3  -5   3   65.49    4.70
   3  -5  -3   64.19    6.30
  -3  -5   3   62.49    4.80
   3  -5  -3   64.09    5.90
   3   5  -3   62.69    6.10
  -3   5   3   63.89    7.40
   3   5  -3   64.69    5.90
  -3   5   3   66.79    7.70
   3   5  -3   58.39    7.10
  -3   5   3   68.19    7.70
   3   5  -3   56.09    4.60
  -2  -5   3  330.77   10.90
   2  -5  -3  356.26   10.00
  -2  -5   3  347.37   11.20
  -2  -5   3  338.57    9.30
  -2  -5   3  340.67    9.40
   2  -5  -3  341.27   10.10
  -2  -5   3  338.77   10.80
   2  -5  -3  353.06   11.10
   2  -5  -3  343.17   11.40
   2   5  -3  352.66    9.50
   2   5  -3  338.77   10.70
  -2   5   3  329.87   10.20
   2   5  -3  337.37   10.00
  -2   5   3  346.77   11.20
  -2   5   3  329.67    9.90
   2   5  -3  337.37    9.60
   1  -5  -3   39.90    3.60
   1  -5  -3   41.20    2.80
  -1  -5   3   39.60    3.80
  -1  -5   3   41.70    4.90
   1  -5  -3   48.90    4.90
  -1  -5   3   46.90    4.30
   1  -5  -3   45.90    3.70
  -1  -5   3   44.00    5.20
  -1   5   3   45.50    3.90
   1   5  -3   38.20    5.30
  -1   5   3   41.60    4.30
   1   5  -3   45.10    4.40
   1   5  -3   41.90    4.70
   1   5  -3   42.00    4.10
  -1   5   3   42.60    3.90
   1   5  -3   40.10    4.80
  -1   5   3   38.90    5.20
   0  -5  -3  110.09    4.20
   0  -5   3  116.79    6.40
   0  -5   3  111.19    7.40
   0  -5  -3  109.79    4.90
   0  -5   3  113.29    6.10
   0  -5  -3  111.49    6.10
   0  -5   3  119.79    5.70
   0  -5  -3  117.09    4.30
   0   5  -3  105.49    5.70
   0   5   3  108.49    6.40
   0   5   3  112.99    4.70
   0   5  -3   99.39    7.30
   0   5   3  111.29    4.90
   0   5  -3  115.19    6.00
   0   5  -3  103.79    6.10
   0   5  -3  109.59    4.10
   0   5  -3  108.89    6.00
   0   5   3  102.69    4.10
   1  -5   3  278.97   10.00
  -1  -5  -3  296.57    8.50
  -1  -5  -3  296.27    9.90
   1  -5   3  285.97    9.60
   1  -5   3  298.77   11.90
  -1  -5  -3  293.37    7.10
  -1  -5  -3  290.17    7.10
   1  -5   3  296.97   10.00
  -1   5  -3  287.37    9.80
  -1   5  -3  285.67    9.00
  -1   5  -3  301.77   11.80
   1   5   3  294.37    7.60
  -1   5  -3  299.77   10.00
  -1   5  -3  291.67    9.70
  -2  -5  -3  430.16   11.90
   2  -5   3  406.46   14.60
   2  -5   3  394.56   16.50
  -2  -5  -3  428.56   10.40
  -2  -5  -3  420.16   10.00
   2  -5   3  408.66   13.70
  -2   5  -3  412.26   14.80
  -2   5  -3  388.36   14.40
  -2   5  -3  427.56   14.00
  -2   5  -3  395.36   17.10
  -2   5  -3  431.76   15.40
   2   5   3  410.16   11.20
   2   5   3  417.46   11.80
  -3  -5  -3   14.30    3.10
   3  -5   3   16.10    4.60
  -3  -5  -3   16.90    3.70
  -3  -5  -3   13.00    2.80
   3  -5   3    9.20    3.90
   3  -5   3    9.70    5.20
  -3   5  -3   15.90    4.30
  -3   5  -3   19.50    4.10
   3   5   3   14.10    3.00
  -3   5  -3   17.40    5.50
  -3   5  -3   16.80    4.70
  -3   5  -3   10.00    4.80
   3   5   3   12.70    3.20
  -4  -5  -3  421.96   11.90
  -4  -5  -3  421.56   12.50
  -4  -5  -3  409.06   14.60
   4  -5   3  449.16   16.10
   4  -5   3  434.36   15.10
   4  -5   3  426.56   17.90
  -4   5  -3  426.66   16.30
  -4   5  -3  441.16   14.80
  -4   5  -3  425.06   15.20
   4   5   3  444.26   12.80
   4   5   3  409.36   12.00
  -4   5  -3  330.17   24.60
  -4   5  -3  390.76   18.30
  -5  -5  -3   23.10    4.60
  -5  -5  -3   22.20    6.40
   5  -5   3   20.00    7.30
   5  -5   3   25.10    6.10
   5  -5   3   22.70    7.80
  -5  -5  -3   18.40    4.90
   5   5   3   26.30    4.50
  -5   5  -3   35.70    8.40
  -5   5  -3   15.00    6.20
  -5   5  -3   22.80    7.30
   5   5   3   19.90    5.70
  -5   5  -3   22.10    7.30
   6  -5   3   19.70   10.70
  -6  -5  -3   13.00    6.10
  -6  -5  -3    2.10    6.70
  -6  -5  -3   10.30    5.50
  -6  -5  -3    9.20    6.20
   6  -5   3   20.80   10.10
  -6   5  -3    7.30   10.50
  -6   5  -3   -9.90    9.90
   6   5   3    7.30    8.50
  -6   5  -3   14.20   10.60
  -6   5  -3   -0.30    9.30
   6   5   3   22.60    6.50
   7  -5   3   19.30    9.00
   7  -5   3   29.80   12.00
  -7  -5  -3   20.50    7.50
   7  -5   3   -4.80   10.50
  -7  -5  -3    9.10    6.50
  -7  -5  -3    8.50    6.30
   7   5   3   29.50    6.70
  -7   5  -3    5.80   11.10
  -7   5  -3   23.40   11.70
  -7   5  -3   13.30    9.10
   7   5   3   18.90    8.60
  -7   5  -3   -0.90   11.50
   8  -5   3    7.40   10.00
  -8  -5  -3   10.80    8.70
  -8  -5  -3   11.90    6.80
   8  -5   3   14.50   13.50
  -8  -5  -3    9.60    9.40
   8   5   3   19.70   10.50
   8   5   3    8.60    8.30
  -8   5  -3   11.70   11.00
  -8   5  -3    7.30   13.90
  -8   5  -3   19.40   13.50
  -9  -5  -3   12.40   11.90
   9  -5   3   32.70   12.80
   9  -5   3   16.50   16.00
  -9   5  -3   -3.20   13.30
  -9   5  -3    5.80   16.00
   9   5   3    5.40    9.90
  10  -6  -3   15.10   12.50
 -10  -6   3   -0.10   10.70
  10  -6  -3   -4.70   12.20
 -10   6   3  -10.80    9.10
  10   6  -3    0.30   10.20
 -10   6   3   -6.40   12.40
  -9  -6   3   31.30    9.60
   9  -6  -3    2.60   11.50
   9  -6  -3   24.20   10.20
  -9  -6   3   15.10    9.40
  -9  -6   3   26.90   13.80
   9  -6  -3   17.00    9.90
   9  -6  -3   14.20   10.40
  -9  -6   3   24.70    9.10
  -9   6   3   20.30   10.20
  -9   6   3   28.20    7.40
  -9   6   3   26.70   11.30
   9   6  -3   29.30    8.40
   8  -6  -3  103.99   14.80
  -8  -6   3   96.09   12.70
  -8  -6   3  122.99   12.40
  -8  -6   3  115.49   15.00
  -8  -6   3  114.39   13.50
   8  -6  -3  122.09   14.70
   8  -6  -3  116.09   14.60
   8  -6  -3  114.99   15.00
  -8   6   3  108.49   14.40
   8   6  -3  122.89   14.50
   8   6  -3  115.79   11.50
  -8   6   3  105.39    9.40
  -8   6   3  119.69   13.40
   7  -6  -3  229.18   18.30
  -7  -6   3  234.88   13.10
  -7  -6   3  226.68   15.90
   7  -6  -3  225.78   16.20
   7  -6  -3  227.78   16.30
   7  -6  -3  216.68   19.30
  -7  -6   3  223.78   16.40
  -7   6   3  204.58   20.40
  -7   6   3  220.68   20.50
   7   6  -3  203.58   12.90
  -7   6   3  207.98   18.80
  -7   6   3  205.68   10.20
   7   6  -3  239.48   16.10
  -6  -6   3  130.69    8.80
   6  -6  -3  131.59   10.60
  -6  -6   3  114.39   10.30
  -6  -6   3  127.89   12.00
  -6  -6   3  121.59    8.70
   6  -6  -3  134.09   12.20
   6  -6  -3  125.79   11.10
   6  -6  -3  120.39   12.20
   6   6  -3  130.49   10.20
   6   6  -3  132.99   10.30
  -6   6   3  130.69    6.00
  -6   6   3  133.39   12.60
  -6   6   3  120.29   10.80
  -6   6   3  119.59   13.20
   6   6  -3  120.69    8.30
  -5  -6   3   48.50    6.20
   5  -6  -3   47.60    6.20
   5  -6  -3   49.30    7.40
   5  -6  -3   43.30    6.70
   5  -6  -3   46.90    6.60
  -5  -6   3   37.90    4.70
  -5  -6   3   39.70    5.40
  -5  -6   3   35.10    5.60
  -5   6   3   45.50    3.40
  -5   6   3   50.99    7.70
   5   6  -3   38.50    4.60
  -5   6   3   43.30    6.40
   5   6  -3   46.90    6.30
  -5   6   3   38.10    6.30
  -4  -6   3   84.19    6.00
  -4  -6   3   97.49    8.00
   4  -6  -3   72.79    7.90
   4  -6  -3   90.79    7.40
  -4  -6   3   79.69    5.80
   4  -6  -3   79.89    7.90
  -4  -6   3   81.79    6.00
  -4  -6   3   90.99    4.00
   4  -6  -3   86.29    7.90
  -4   6   3   80.89    7.60
  -4   6   3   99.19    8.50
   4   6  -3   78.29    3.80
   4   6  -3   88.19    7.30
  -4   6   3   79.89    7.20
   4   6  -3   88.89    6.60
  -3  -6   3  261.57   11.90
  -3  -6   3  293.57   10.70
   3  -6  -3  275.97   12.20
  -3  -6   3  269.97    9.20
  -3  -6   3  269.27    9.40
   3  -6  -3  285.47   13.40
   3  -6  -3  274.57   11.30
  -3  -6   3  275.97    8.30
  -3  -6   3  279.87   12.20
   3  -6  -3  286.17   13.00
   3   6  -3  277.57    9.40
  -3   6   3  274.47   10.20
  -3   6   3  271.57   10.50
  -3   6   3  288.77   11.60
   3   6  -3  278.37   11.10
   3   6  -3  283.27    8.50
   3   6  -3  287.47    9.10
  -2  -6   3   95.09    6.80
   2  -6  -3   90.09    6.60
   2  -6  -3   79.49    6.90
  -2  -6   3   89.29    7.00
  -2  -6   3   94.99    5.10
   2  -6  -3   92.09    5.80
   2  -6  -3   89.19    5.50
  -2  -6   3   85.79    6.10
  -2  -6   3   84.99    5.00
   2   6  -3   87.79    6.40
  -2   6   3   77.09    6.00
   2   6  -3   92.29    5.70
  -2   6   3   91.29    6.00
  -2   6   3   93.49    7.20
   2   6  -3   82.49    5.30
   2   6  -3   83.89    6.00
   1  -6  -3  241.18    7.20
   1  -6  -3  241.38    6.50
  -1  -6   3  237.18    9.80
  -1  -6   3  239.68    7.70
  -1  -6   3  237.08    9.40
   1  -6  -3  240.98    9.60
   1  -6  -3  242.08    7.30
   1  -6  -3  237.78    9.10
  -1  -6   3  238.58    7.80
  -1   6   3  232.98    8.10
   1   6  -3  231.08    9.50
  -1   6   3  245.68    7.70
  -1   6   3  233.38    7.50
  -1   6   3  232.48    9.30
   1   6  -3  246.38    8.00
   1   6  -3  252.97    8.20
   1   6  -3  241.38    9.40
   1   6  -3  235.38    8.80
   0  -6  -3 1274.87   24.20
   0  -6  -3 1226.98   26.00
   0  -6   3 1255.57   29.30
   0  -6   3 1286.57   27.80
   0  -6  -3 1292.67   25.70
   0  -6   3 1288.67   26.40
   0  -6   3 1279.07   26.70
   0  -6  -3 1278.37   27.30
   0  -6  -3 1273.07   24.20
   0   6  -3 1277.17   26.60
   0   6   3 1271.57   27.50
   0   6  -3 1283.47   27.30
   0   6  -3 1280.67   27.80
   0   6   3 1274.97   26.10
   0   6  -3 1273.77   26.50
   0   6  -3 1253.47   28.70
   0   6  -3 1251.07   24.10
   0   6   3 1305.97   24.60
   1  -6   3  155.18    9.70
  -1  -6  -3  174.18    7.40
   1  -6   3  176.08    7.70
   1  -6   3  157.18    8.30
   1  -6   3  161.88    8.30
  -1  -6  -3  166.28    6.90
  -1  -6  -3  170.28    7.90
  -1  -6  -3  157.08    5.20
  -1   6  -3  171.28    7.50
  -1   6  -3  165.08   10.80
  -1   6  -3  154.48    8.70
  -1   6  -3  172.08    9.10
  -1   6  -3  174.78    8.80
   1   6   3  165.28    6.20
   2  -6   3  122.49    8.60
  -2  -6  -3  126.99    7.70
  -2  -6  -3  137.59    8.50
   2  -6   3  120.19   10.60
   2  -6   3  124.69    7.80
  -2  -6  -3  121.79    7.00
  -2  -6  -3  141.29    4.80
  -2  -6  -3  123.39    4.60
  -2   6  -3  130.19    8.40
   2   6   3  134.29    5.40
  -2   6  -3  129.19    7.60
  -2   6  -3  136.09    8.00
  -2   6  -3  138.39   10.20
  -2   6  -3  135.49    8.00
   3  -6   3  561.14   16.50
  -3  -6  -3  554.34   16.60
  -3  -6  -3  561.14   12.70
  -3  -6  -3  537.25   13.00
   3  -6   3  569.64   17.30
   3  -6   3  551.94   19.30
  -3  -6  -3  535.05   15.60
   3   6   3  567.84   13.30
  -3   6  -3  559.34   16.80
  -3   6  -3  560.94   16.90
  -3   6  -3  585.84   19.10
  -3   6  -3  556.74   17.10
  -3   6  -3  543.65   16.80
   3   6   3  559.04   13.40
   4  -6   3   12.80    6.00
  -4  -6  -3   17.10    4.00
   4  -6   3   11.20    5.00
  -4  -6  -3    5.50    4.60
  -4  -6  -3   10.90    3.10
  -4  -6  -3   21.50    5.20
   4  -6   3    3.40    6.20
  -4   6  -3    7.80    5.10
  -4   6  -3   10.20    6.10
   4   6   3   11.90    4.30
   4   6   3   10.60    3.70
  -4   6  -3   13.90    7.20
  -4   6  -3   12.00    7.30
  -4   6  -3    9.00    4.70
   5  -6   3   45.60    7.20
   5  -6   3   45.00    8.60
  -5  -6  -3   64.89    8.50
  -5  -6  -3   47.00    6.20
   5  -6   3   65.79   10.90
  -5  -6  -3   48.60    5.60
  -5  -6  -3   54.89    7.60
  -5   6  -3   48.20    8.80
  -5   6  -3   55.49    8.20
  -5   6  -3   61.49    9.20
   5   6   3   58.59    6.80
  -5   6  -3   67.09   10.60
  -5   6  -3   52.89    6.70
   5   6   3   69.09    6.80
   6  -6   3   77.69   17.90
  -6  -6  -3   38.70    8.50
  -6  -6  -3   61.49    7.00
   6  -6   3   75.29   10.30
   6  -6   3   74.29   12.30
  -6  -6  -3   56.89    7.90
   6   6   3   52.69    6.80
  -6   6  -3   75.59   13.20
   6   6   3   50.79    8.30
  -6   6  -3   47.30   11.40
  -6   6  -3   42.70    9.50
  -6   6  -3   68.59   12.90
   7  -6   3    4.20   11.50
  -7  -6  -3   -5.60    6.20
   7  -6   3   -5.40    8.00
  -7  -6  -3   10.00    7.50
  -7  -6  -3    8.30    6.10
   7  -6   3    4.90   11.80
   7   6   3   -2.60    8.10
  -7   6  -3  -13.40   11.40
   7   6   3   -0.20    6.30
  -7   6  -3   -6.70   10.90
  -7   6  -3    5.10    9.10
   8  -6   3   -5.90   10.30
  -8  -6  -3    5.40    9.00
   8  -6   3   -4.30   14.50
  -8  -6  -3    1.00    6.40
  -8  -6  -3   -4.40    7.80
  -8   6  -3    6.20   12.50
  -8   6  -3  -13.20   10.70
  -8   6  -3  -10.90   13.50
   8   6   3  -18.90    7.50
   8   6   3  -19.60   11.80
   9  -6   3  -12.10   13.00
   9  -6   3    3.20   17.70
  -9  -6  -3   15.10   11.30
  -9   6  -3    0.70   15.30
  -9   6  -3    3.80   13.50
   9   6   3   -5.30    9.30
  10  -7  -3  -13.40   11.80
 -10  -7   3   -0.20   11.10
  10  -7  -3   25.30   13.60
 -10   7   3    4.30   13.10
  10   7  -3    6.70   10.10
  -9  -7   3    2.30    8.70
   9  -7  -3   -6.60    9.70
   9  -7  -3   -8.90    9.50
   9  -7  -3    1.50   11.80
  -9  -7   3  -14.70   13.50
   9  -7  -3    4.70   11.10
  -9  -7   3  -13.10    9.30
   9   7  -3    8.30    8.50
  -9   7   3    3.20   10.60
  -9   7   3   -3.30    6.30
   8  -7  -3    5.10    8.20
   8  -7  -3  -11.00   11.80
  -8  -7   3   14.40   11.20
  -8  -7   3   -5.00    6.90
   8  -7  -3    7.10    9.20
  -8  -7   3    1.20    7.00
   8  -7  -3    5.60    7.10
  -8   7   3   21.70    9.40
   8   7  -3   16.70    8.80
  -8   7   3  -21.90    9.70
  -8   7   3   -1.90    5.10
   8   7  -3   19.90    7.20
   7  -7  -3    7.70    8.30
   7  -7  -3    0.20    7.30
  -7  -7   3   17.20    8.30
   7  -7  -3   11.30   10.10
   7  -7  -3    4.10   10.00
  -7  -7   3   -2.80    7.30
  -7  -7   3    5.40    5.90
  -7   7   3    6.50    8.80
  -7   7   3    6.60    3.50
  -7   7   3   11.30   10.20
   7   7  -3    7.30    5.10
   7   7  -3   10.00    7.10
   6  -7  -3   30.20    7.10
  -6  -7   3   13.60    6.70
  -6  -7   3   23.70    6.30
   6  -7  -3   12.00    9.60
   6  -7  -3   20.20    8.90
   6  -7  -3    8.90    7.10
  -6  -7   3   19.20    4.80
  -6  -7   3   14.20    4.70
  -6   7   3   17.30    8.00
   6   7  -3   25.10    6.40
  -6   7   3   14.70    2.80
   6   7  -3   22.90    6.00
  -6   7   3   17.50    7.90
  -6   7   3   16.50    6.00
   6   7  -3   18.00    4.70
  -5  -7   3   80.89    7.50
  -5  -7   3   77.89    6.80
   5  -7  -3   75.39    9.00
   5  -7  -3   89.89   10.30
  -5  -7   3   83.09    8.20
   5  -7  -3   75.79   10.50
  -5  -7   3   92.69   10.20
   5  -7  -3   77.89    8.60
   5   7  -3   82.79    9.70
  -5   7   3   80.49   10.40
   5   7  -3   61.49    7.20
   5   7  -3   81.19    8.70
  -5   7   3   79.39    8.60
  -5   7   3   71.79    8.80
   4  -7  -3  346.87   12.60
  -4  -7   3  324.67    9.60
  -4  -7   3  336.67   13.60
   4  -7  -3  330.17   12.80
   4  -7  -3  330.27   13.70
   4  -7  -3  345.87   13.90
  -4  -7   3  323.57    9.90
  -4  -7   3  359.86   14.60
  -4  -7   3  326.47   10.30
  -4  -7   3  316.47   10.10
  -4   7   3  337.77   13.20
   4   7  -3  325.07    8.60
   4   7  -3  342.57   10.80
   4   7  -3  341.47   12.80
  -4   7   3  335.87   12.30
  -4   7   3  316.57   20.60
   3  -7  -3    8.60    4.00
  -3  -7   3    5.70    4.10
   3  -7  -3    9.00    4.40
  -3  -7   3   12.40    2.90
   3  -7  -3   14.50    3.90
  -3  -7   3   13.90    2.30
  -3  -7   3   12.30    4.20
   3  -7  -3    9.40    3.60
  -3  -7   3   15.30    3.70
  -3  -7   3   13.60    2.90
   3   7  -3    9.10    3.80
  -3   7   3   11.40    3.60
  -3   7   3   10.20    3.80
   3   7  -3   15.00    3.40
  -3   7   3   16.80    5.00
  -3   7   3   13.20    3.80
   3   7  -3   14.10    3.20
   3   7  -3   17.00    3.60
  -2  -7   3  415.86   11.50
   2  -7  -3  401.96   15.10
  -2  -7   3  407.36   14.80
  -2  -7   3  408.06   14.00
  -2  -7   3  418.36   11.40
  -2  -7   3  410.96   14.30
   2  -7  -3  396.66   12.20
   2  -7  -3  412.76   12.50
   2  -7  -3  400.66   14.10
   2  -7  -3  406.36    8.80
  -2   7   3  413.46   12.90
  -2   7   3  430.96   13.60
  -2   7   3  411.76   11.90
   2   7  -3  397.96   12.20
   2   7  -3  408.96   11.10
  -2   7   3  420.76   12.00
   2   7  -3  410.56   13.40
   2   7  -3  413.26   11.30
  -1  -7   3  162.28   10.10
   1  -7  -3  149.19    6.30
  -1  -7   3  153.48    9.90
  -1  -7   3  150.78    9.00
   1  -7  -3  145.09    9.60
   1  -7  -3  139.29    8.60
  -1  -7   3  150.98    7.50
  -1  -7   3  141.39    7.90
   1  -7  -3  141.69    7.80
   1  -7  -3  154.28    6.50
   1  -7  -3  152.08    6.00
  -1   7   3  143.29   10.50
  -1   7   3  136.59    8.60
   1   7  -3  150.48    9.60
  -1   7   3  152.28    9.40
   1   7  -3  156.48   12.10
   1   7  -3  154.78   10.00
   1   7  -3  155.68   11.40
   1   7  -3  159.08    9.70
  -1   7   3  147.89    9.00
   0  -7  -3   90.79    6.70
   0  -7   3  108.39    9.00
   0  -7   3   95.39    7.70
   0  -7  -3   92.29    4.60
   0  -7   3   94.19    9.30
   0  -7   3   95.09   10.40
   0  -7  -3   96.19    8.60
   0  -7  -3   93.49    7.10
   0  -7  -3   90.89    4.50
[truncated: 905,597 more chars]
